# Supplementary material for: Karyotyping with amniotic fluid in 6,572 pregnant women and pregnancy outcomes——A single-center retrospective study
Source: PLoS One. 2025 May 20;20(5):e0324744. doi: 10.1371/journal.pone.0324744 (PMC12091734; doi:10.1371/journal.pone.0324744)
Supplement: S1 File — (ZIP) [file pone.0324744.s001.zip]

Archive with 20 entries (18 files):
- supporting information/
- __MACOSX/._supporting information
- supporting information/PLOS consent-form-chinese.pdf
- __MACOSX/supporting information/._PLOS consent-form-chinese.pdf
- supporting information/.DS_Store
- __MACOSX/supporting information/._.DS_Store
- supporting information/STROBE-checklist.docx
- __MACOSX/supporting information/._STROBE-checklist.docx
- supporting information/original data/
- __MACOSX/supporting information/._original data
- supporting information/original data/.DS_Store
- __MACOSX/supporting information/original data/._.DS_Store
- supporting information/original data/.~1.xlsx
- __MACOSX/supporting information/original data/._.~1.xlsx
- supporting information/original data/2.xlsx
- __MACOSX/supporting information/original data/._2.xlsx
- supporting information/original data/1.xlsx
- __MACOSX/supporting information/original data/._1.xlsx
- supporting information/original data/.~2.xlsx
- __MACOSX/supporting information/original data/._.~2.xlsx
