# Supplementary material for: Karyotyping with amniotic fluid in 6,572 pregnant women and pregnancy outcomes——A single-center retrospective study
Source: PLoS One. 2025 May 20;20(5):e0324744. doi: 10.1371/journal.pone.0324744 (PMC12091734; doi:10.1371/journal.pone.0324744)
Supplement: S1 File — (ZIP) [file pone.0324744.s001.zip › supporting information/original data/2.xlsx]

## Sheet: Sheet1
High-risk Indications	Mid-Pregnancy Down Syndrome Screening Risk Results	Mid-Pregnancy Neural Tube Defect Screening Risk Results	NIPT Results	Ultrasound Results	Karyotyping Results	Karyotyping Description	Pregnancy Outcome	Follow-up Status
Abnormal maternal serum screening tests	Trisomy 21	Low Risk			Normal		Full-Term Delivery，Normal	Follow-Up Completed
Advanced maternal age					Normal		Full-Term Delivery，Normal	Follow-Up Completed
Advanced maternal age					Normal		Labor Induction	Follow-Up Completed
Pathological ultrasound findings					Normal		Full-Term Delivery，Normal	Follow-Up Completed
Advanced maternal age					Normal		Full-Term Delivery，Normal	Follow-Up Completed
Advanced maternal age					Normal		Full-Term Delivery，Normal	Follow-Up Completed
Advanced maternal age					Normal		Full-Term Delivery，Normal	Follow-Up Completed
Advanced maternal age				No Abnormalities Found	Normal		Full-Term Delivery，Normal	Follow-Up Completed
Advanced maternal age				No Abnormalities Found	Normal		Full-Term Delivery，Normal	Follow-Up Completed
Advanced maternal age					Normal		Full-Term Delivery，Normal	Follow-Up Completed
Advanced maternal age					Normal		Full-Term Delivery，Normal	Follow-Up Completed
Pathological ultrasound findings					Normal		Labor Induction	Follow-Up Completed
High-risk NIPT			Trisomy 13		Normal		Full-Term Delivery，Normal	Follow-Up Completed
Abnormal maternal serum screening tests	Trisomy 21	Low Risk			Normal		Full-Term Delivery，Normal	Follow-Up Completed
Abnormal pregnancy history				No Abnormalities Found	Normal		Full-Term Delivery，Normal	Follow-Up Completed
Abnormal maternal serum screening tests	Trisomy 21	Low Risk			Normal		Full-Term Delivery，Normal	Follow-Up Completed
Pathological ultrasound findings					Normal		Full-Term Delivery，Normal	Follow-Up Completed
Advanced maternal age					Normal		Full-Term Delivery，Normal	Follow-Up Completed
Other conditions considered by physicians				No Abnormalities Found	Normal		Full-Term Delivery，Normal	Follow-Up Completed
Pathological ultrasound findings					Normal		Full-Term Delivery，Normal	Follow-Up Completed
Advanced maternal age					Normal		Full-Term Delivery，Normal	Follow-Up Completed
Advanced maternal age				No Abnormalities Found	Normal		Full-Term Delivery，Normal	Follow-Up Completed
Abnormal maternal serum screening tests	Trisomy 21	Low Risk			Normal		Full-Term Delivery，Normal	Follow-Up Completed
Advanced maternal age					Normal		Full-Term Delivery，Normal	Follow-Up Completed
Abnormal maternal serum screening tests	Trisomy 21	Low Risk			Normal			Follow-Up No Response
Abnormal maternal serum screening tests					Normal		Full-Term Delivery，Normal	Follow-Up Completed
Advanced maternal age					Normal		Full-Term Delivery，Normal	Follow-Up Completed
Abnormal maternal serum screening tests					Normal		Full-Term Delivery，Normal	Follow-Up Completed
Advanced maternal age					Normal		Full-Term Delivery，Normal	Follow-Up Completed
Advanced maternal age					Normal		Full-Term Delivery，Normal	Follow-Up Completed
Advanced maternal age					Normal		Full-Term Delivery，Normal	Follow-Up Completed
Other conditions considered by physicians				No Abnormalities Found	Normal		Full-Term Delivery，Normal	Follow-Up Completed
Abnormal maternal serum screening tests	Trisomy 18	Low Risk			Normal		Full-Term Delivery，Normal	Follow-Up Completed
Advanced maternal age					Normal		Full-Term Delivery，Normal	Follow-Up Completed
Pathological ultrasound findings				Suspected Abnormality	Normal		Full-Term Delivery，Normal	Follow-Up Completed
Abnormal maternal serum screening tests					Normal		Full-Term Delivery，Normal	Follow-Up Completed
Advanced maternal age					Normal		Full-Term Delivery，Normal	Follow-Up Completed
Pathological ultrasound findings					Normal		Full-Term Delivery，Normal	Follow-Up Completed
Pathological ultrasound findings				No Abnormalities Found	Normal		Full-Term Delivery，Normal	Follow-Up Completed
Abnormal maternal serum screening tests	Trisomy 21	Low Risk			Normal		Full-Term Delivery，Normal	Follow-Up Completed
Advanced maternal age					Normal		Full-Term Delivery，Normal	Follow-Up Completed
Abnormal maternal serum screening tests					Normal		Full-Term Delivery，Normal	Follow-Up Completed
Abnormal maternal serum screening tests					Normal		Full-Term Delivery，Normal	Follow-Up Completed
Advanced maternal age					Normal		Full-Term Delivery，Normal	Follow-Up Completed
Abnormal maternal serum screening tests	Trisomy 21	Low Risk			Normal			Follow-Up No Response
Advanced maternal age					Normal		Full-Term Delivery，Normal	Follow-Up Completed
Abnormal maternal serum screening tests	Trisomy 21	Low Risk			Normal		Full-Term Delivery，Normal	Follow-Up Completed
Abnormal maternal serum screening tests	Trisomy 21	Low Risk			Normal		Full-Term Delivery，Normal	Follow-Up Completed
Advanced maternal age					Normal		Full-Term Delivery，Normal	Follow-Up Completed
Abnormal maternal serum screening tests	Trisomy 21	Low Risk			Normal		Full-Term Delivery，Normal	Follow-Up Completed
Abnormal maternal serum screening tests	Trisomy 21	Low Risk			Normal		Full-Term Delivery，Normal	Follow-Up Completed
Pathological ultrasound findings					Normal		Full-Term Delivery，Normal	Follow-Up Completed
Abnormal maternal serum screening tests	Trisomy 21	Low Risk			Normal		Full-Term Delivery，Normal	Follow-Up Completed
Advanced maternal age					Normal		Full-Term Delivery，Normal	Follow-Up Completed
Thalassemia in one or both spouses				No Abnormalities Found	Normal		Preterm Delivery，Normal	Follow-Up Completed
Abnormal maternal serum screening tests	Trisomy 21	Low Risk			Normal		Full-Term Delivery，Normal	Follow-Up Completed
Advanced maternal age					Normal		Full-Term Delivery，Normal	Follow-Up Completed
Abnormal maternal serum screening tests	Trisomy 21	Low Risk			Normal		Full-Term Delivery，Normal	Follow-Up Completed
Advanced maternal age					Normal			Follow-Up No Response
Advanced maternal age					Normal		Full-Term Delivery，Normal	Follow-Up Completed
Abnormal maternal serum screening tests	Trisomy 18	Low Risk		No Abnormalities Found	Normal		Full-Term Delivery，Normal	Follow-Up Completed
Abnormal maternal serum screening tests	Trisomy 21	Low Risk			Normal			Follow-Up No Response
Advanced maternal age	Trisomy 21	Low Risk			Normal			Follow-Up No Response
Pathological ultrasound findings				No Abnormalities Found	Normal		Full-Term Delivery，Normal	Follow-Up Completed
Abnormal maternal serum screening tests	Trisomy 21	Low Risk			Normal		Full-Term Delivery，Normal	Follow-Up Completed
Abnormal maternal serum screening tests	Trisomy 21	Low Risk			Normal		Full-Term Delivery，Normal	Follow-Up Completed
Abnormal maternal serum screening tests	Trisomy 21	Low Risk			Normal		Full-Term Delivery，Normal	Follow-Up Completed
Advanced maternal age					Normal		Full-Term Delivery，Normal	Follow-Up Completed
Advanced maternal age					Normal		Full-Term Delivery，Normal	Follow-Up Completed
Abnormal maternal serum screening tests	Trisomy 21	Low Risk		No Abnormalities Found	Normal		Full-Term Delivery，Normal	Follow-Up Completed
Advanced maternal age					Normal		Full-Term Delivery，Normal	Follow-Up Completed
Advanced maternal age					Normal		Full-Term Delivery，Normal	Follow-Up Completed
Advanced maternal age				No Abnormalities Found	Normal			Follow-Up No Response
Advanced maternal age				No Abnormalities Found	Normal		Full-Term Delivery，Normal	Follow-Up Completed
Advanced maternal age				No Abnormalities Found	Normal		Full-Term Delivery，Normal	Follow-Up Completed
Advanced maternal age					Normal		Full-Term Delivery，Normal	Follow-Up Completed
Advanced maternal age					Normal		Full-Term Delivery，Normal	Follow-Up Completed
Other conditions considered by physicians					Normal		Full-Term Delivery，Normal	Follow-Up Completed
Abnormal maternal serum screening tests	Trisomy 21	Low Risk		Suspected Abnormality	Normal		Full-Term Delivery，Normal	Follow-Up Completed
Advanced maternal age					Normal		Full-Term Delivery，Normal	Follow-Up Completed
Other conditions considered by physicians					Normal		Full-Term Delivery，Normal	Follow-Up Completed
Advanced maternal age					Normal		Full-Term Delivery，Normal	Follow-Up Completed
Advanced maternal age					Normal		Full-Term Delivery，Normal	Follow-Up Completed
Abnormal maternal serum screening tests					Normal		Full-Term Delivery，Normal	Follow-Up Completed
Abnormal maternal serum screening tests	Trisomy 18	Low Risk			Normal		Full-Term Delivery，Normal	Follow-Up Completed
Chromosomal abnormalities in one or both spouses					Normal		Full-Term Delivery，Normal	Follow-Up Completed
Advanced maternal age					Normal		Full-Term Delivery，Normal	Follow-Up Completed
Abnormal maternal serum screening tests	Trisomy 21	Low Risk			Normal			Follow-Up No Response
Abnormal maternal serum screening tests	Trisomy 18	Low Risk			Normal		Full-Term Delivery，Normal	Follow-Up Completed
Abnormal maternal serum screening tests					Normal		Full-Term Delivery，Normal	Follow-Up Completed
Abnormal maternal serum screening tests	Trisomy 21	Low Risk			Normal		Full-Term Delivery，Normal	Follow-Up Completed
Abnormal pregnancy history					Normal		Full-Term Delivery，Normal	Follow-Up Completed
Abnormal maternal serum screening tests	Trisomy 21	Low Risk			Normal		Full-Term Delivery，Normal	Follow-Up Completed
Pathological ultrasound findings					Normal		Full-Term Delivery，Normal	Follow-Up Completed
Abnormal maternal serum screening tests	Trisomy 21	Low Risk			Normal		Full-Term Delivery，Normal	Follow-Up Completed
Abnormal pregnancy history				Suspected Abnormality	Normal		Full-Term Delivery，Normal	Follow-Up Completed
Other conditions considered by physicians				No Abnormalities Found	Normal		Full-Term Delivery，Normal	Follow-Up Completed
Advanced maternal age					Normal		Full-Term Delivery，Normal	Follow-Up Completed
Advanced maternal age					Normal		Full-Term Delivery，Normal	Follow-Up Completed
Advanced maternal age					Normal		Full-Term Delivery，Normal	Follow-Up Completed
Advanced maternal age					Normal		Full-Term Delivery，Normal	Follow-Up Completed
Chromosomal abnormalities in one or both spouses				No Abnormalities Found	Normal		Full-Term Delivery，Normal	Follow-Up Completed
Abnormal maternal serum screening tests	Trisomy 21	Low Risk			Normal		Full-Term Delivery，Normal	Follow-Up Completed
Abnormal maternal serum screening tests	Trisomy 21	Low Risk			Normal		Full-Term Delivery，Normal	Follow-Up Completed
Abnormal maternal serum screening tests	Trisomy 21	Low Risk			Normal		Full-Term Delivery，Normal	Follow-Up Completed
Abnormal maternal serum screening tests	Trisomy 21	Low Risk			Normal		Full-Term Delivery，Normal	Follow-Up Completed
Abnormal maternal serum screening tests					Normal		Full-Term Delivery，Normal	Follow-Up Completed
Abnormal maternal serum screening tests	Trisomy 21	Low Risk			Normal		Full-Term Delivery，Normal	Follow-Up Completed
Advanced maternal age				Suspected Abnormality	Normal		Full-Term Delivery，Normal	Follow-Up Completed
Abnormal maternal serum screening tests	Low Risk	Low Risk			Normal		Full-Term Delivery，Normal	Follow-Up Completed
Advanced maternal age					Normal		Full-Term Delivery，Normal	Follow-Up Completed
Advanced maternal age					Normal		Full-Term Delivery，Normal	Follow-Up Completed
Abnormal pregnancy history				No Abnormalities Found	Normal		Full-Term Delivery，Normal	Follow-Up Completed
Pathological ultrasound findings				No Abnormalities Found	Normal		Labor Induction	Follow-Up Completed
Pathological ultrasound findings					Normal		Full-Term Delivery，Normal	Follow-Up Completed
Advanced maternal age				No Abnormalities Found	Normal		Full-Term Delivery，Normal	Follow-Up Completed
Other conditions considered by physicians				No Abnormalities Found	Normal		Full-Term Delivery，Normal	Follow-Up Completed
Pathological ultrasound findings				No Abnormalities Found	Normal		Full-Term Delivery，Normal	Follow-Up Completed
Advanced maternal age				No Abnormalities Found	Normal		Full-Term Delivery，Normal	Follow-Up Completed
Other conditions considered by physicians					Normal		Full-Term Delivery，Normal	Follow-Up Completed
Advanced maternal age					Normal		Full-Term Delivery，Normal	Follow-Up Completed
Advanced maternal age					Normal		Full-Term Delivery，Normal	Follow-Up Completed
Other conditions considered by physicians					Normal		Full-Term Delivery，Normal	Follow-Up Completed
Abnormal maternal serum screening tests				No Abnormalities Found	Normal		Full-Term Delivery，Normal	Follow-Up Completed
Abnormal maternal serum screening tests					Normal		Full-Term Delivery，Normal	Follow-Up Completed
Advanced maternal age					Normal		Full-Term Delivery，Normal	Follow-Up Completed
Abnormal maternal serum screening tests	Trisomy 21	Low Risk			Normal		Full-Term Delivery，Normal	Follow-Up Completed
Abnormal maternal serum screening tests	Low Risk	Low Risk	Trisomy 21		Trisomy 21	47，XN，+21	Full-Term Delivery，Normal	Follow-Up Completed
Abnormal maternal serum screening tests	Trisomy 21	Low Risk			Normal		Full-Term Delivery，Normal	Follow-Up Completed
Other conditions considered by physicians				No Abnormalities Found	Normal		Full-Term Delivery，Normal	Follow-Up Completed
Advanced maternal age					Normal			Follow-Up No Response
Abnormal maternal serum screening tests	Trisomy 21	Low Risk			Normal		Full-Term Delivery，Normal	Follow-Up Completed
Advanced maternal age					Normal		Full-Term Delivery，Normal	Follow-Up Completed
Advanced maternal age				No Abnormalities Found	Normal		Full-Term Delivery，Normal	Follow-Up Completed
Abnormal maternal serum screening tests	Trisomy 21	Low Risk			Normal		Full-Term Delivery，Normal	Follow-Up Completed
Pathological ultrasound findings				No Abnormalities Found	Normal		Full-Term Delivery，Normal	Follow-Up Completed
Abnormal maternal serum screening tests					Normal		Full-Term Delivery，Normal	Follow-Up Completed
Abnormal maternal serum screening tests	Trisomy 21	Low Risk			Normal		Full-Term Delivery，Normal	Follow-Up Completed
Advanced maternal age					Normal		Labor Induction	Follow-Up Completed
Pathological ultrasound findings				No Abnormalities Found	Normal		Full-Term Delivery，Normal	Follow-Up Completed
Advanced maternal age					Normal		Full-Term Delivery，Normal	Follow-Up Completed
Abnormal maternal serum screening tests					Normal		Full-Term Delivery，Normal	Follow-Up Completed
Abnormal maternal serum screening tests	Trisomy 21	Low Risk			Normal		Full-Term Delivery，Normal	Follow-Up Completed
Abnormal pregnancy history					Normal		Full-Term Delivery，Normal	Follow-Up Completed
Advanced maternal age					Normal		Full-Term Delivery，Normal	Follow-Up Completed
Abnormal maternal serum screening tests	Trisomy 21	Low Risk		No Abnormalities Found	Normal			Follow-Up No Response
Abnormal maternal serum screening tests					Normal		Full-Term Delivery，Normal	Follow-Up Completed
Abnormal maternal serum screening tests				No Abnormalities Found	Normal		Full-Term Delivery，Normal	Follow-Up Completed
Abnormal maternal serum screening tests	Trisomy 21	Low Risk			Normal		Full-Term Delivery，Normal	Follow-Up Completed
High-risk NIPT			Low Risk		Normal		Abortion	Follow-Up Completed
Abnormal pregnancy history					Normal		Full-Term Delivery，Normal	Follow-Up Completed
Abnormal maternal serum screening tests					Normal		Full-Term Delivery，Normal	Follow-Up Completed
Advanced maternal age					Normal		Full-Term Delivery，Normal	Follow-Up Completed
Advanced maternal age					Normal		Full-Term Delivery，Normal	Follow-Up Completed
Thalassemia in one or both spouses	Low Risk	Low Risk			Normal		Full-Term Delivery，Normal	Follow-Up Completed
Abnormal maternal serum screening tests	Trisomy 21	Low Risk			Normal		Full-Term Delivery，Normal	Follow-Up Completed
Advanced maternal age					Normal		Full-Term Delivery，Normal	Follow-Up Completed
Abnormal maternal serum screening tests	Trisomy 21	Low Risk			Normal		Full-Term Delivery，Normal	Follow-Up Completed
Advanced maternal age					Normal		Full-Term Delivery，Normal	Follow-Up Completed
Advanced maternal age					Normal		Full-Term Delivery，Normal	Follow-Up Completed
Abnormal pregnancy history				No Abnormalities Found	Normal		Full-Term Delivery，Normal	Follow-Up Completed
Abnormal maternal serum screening tests	Trisomy 21	Low Risk			Normal		Full-Term Delivery，Normal	Follow-Up Completed
Abnormal maternal serum screening tests	Trisomy 21	Low Risk		No Abnormalities Found	Normal		Full-Term Delivery，Normal	Follow-Up Completed
Abnormal maternal serum screening tests	Trisomy 21	Low Risk			Normal		Full-Term Delivery，Normal	Follow-Up Completed
Abnormal maternal serum screening tests	Trisomy 21	Low Risk			Normal		Full-Term Delivery，Normal	Follow-Up Completed
Abnormal maternal serum screening tests	Trisomy 21	Low Risk			Normal		Labor Induction	Follow-Up Completed
Abnormal maternal serum screening tests	Trisomy 21	Low Risk			Normal		Full-Term Delivery，Normal	Follow-Up Completed
Abnormal maternal serum screening tests	Trisomy 21	Low Risk			Normal		Full-Term Delivery，Normal	Follow-Up Completed
Advanced maternal age					Normal		Full-Term Delivery，Normal	Follow-Up Completed
High-risk NIPT					Trisomy 18	47，XN，+18	Full-Term Delivery，Normal	Follow-Up Completed
Abnormal maternal serum screening tests	Trisomy 18	Low Risk			Normal		Full-Term Delivery，Normal	Follow-Up Completed
Abnormal maternal serum screening tests					Normal		Full-Term Delivery，Normal	Follow-Up Completed
Abnormal maternal serum screening tests	Trisomy 21	Low Risk			Normal		Full-Term Delivery，Normal	Follow-Up Completed
Abnormal maternal serum screening tests	Trisomy 21	Low Risk			Normal		Full-Term Delivery，Normal	Follow-Up Completed
Advanced maternal age				No Abnormalities Found	Normal		Full-Term Delivery，Normal	Follow-Up Completed
Abnormal maternal serum screening tests	Trisomy 21	Low Risk		No Abnormalities Found	Normal		Full-Term Delivery，Normal	Follow-Up Completed
Abnormal maternal serum screening tests	Trisomy 21	Low Risk		Suspected Abnormality	Normal		Full-Term Delivery，Normal	Follow-Up Completed
Thalassemia in one or both spouses					Normal		Full-Term Delivery，Normal	Follow-Up Completed
Advanced maternal age					Normal		Full-Term Delivery，Normal	Follow-Up Completed
Advanced maternal age					Normal		Full-Term Delivery，Normal	Follow-Up Completed
Advanced maternal age				No Abnormalities Found	Normal		Full-Term Delivery，Normal	Follow-Up Completed
Abnormal pregnancy history				No Abnormalities Found	Normal		Full-Term Delivery，Normal	Follow-Up Completed
Chromosomal abnormalities in one or both spouses				No Abnormalities Found	Other Chromosomal Abnormalities	45,XN,rob(13;14)(q10;q10)	Full-Term Delivery，Normal	Follow-Up Completed
Advanced maternal age					Normal		Full-Term Delivery，Normal	Follow-Up Completed
Advanced maternal age					Normal		Full-Term Delivery，Normal	Follow-Up Completed
Advanced maternal age					Normal		Full-Term Delivery，Normal	Follow-Up Completed
Thalassemia in one or both spouses					Normal		Full-Term Delivery，Normal	Follow-Up Completed
Other conditions considered by physicians					Normal		Labor Induction	Follow-Up Completed
Abnormal maternal serum screening tests	Trisomy 21	Low Risk			Normal		Full-Term Delivery，Normal	Follow-Up Completed
Advanced maternal age				No Abnormalities Found	Normal			Follow-Up No Response
Abnormal pregnancy history					Normal		Full-Term Delivery，Normal	Follow-Up Completed
Advanced maternal age				No Abnormalities Found	Normal		Full-Term Delivery，Normal	Follow-Up Completed
Advanced maternal age					Normal		Full-Term Delivery，Normal	Follow-Up Completed
Congenital anomalies in one or both spouses				No Abnormalities Found	Normal		Preterm Delivery，Normal	Follow-Up Completed
Abnormal maternal serum screening tests	Trisomy 21	Low Risk		No Abnormalities Found	Normal		Full-Term Delivery，Normal	Follow-Up Completed
Abnormal maternal serum screening tests	Low Risk	Low Risk			Normal			Follow-Up No Response
Advanced maternal age				No Abnormalities Found	Normal		Full-Term Delivery，Normal	Follow-Up Completed
Abnormal pregnancy history					Normal		Full-Term Delivery，Normal	Follow-Up Completed
Pathological ultrasound findings					Normal		Full-Term Delivery，Normal	Follow-Up Completed
Abnormal maternal serum screening tests	Trisomy 21	Low Risk			Normal		Full-Term Delivery，Normal	Follow-Up Completed
Abnormal maternal serum screening tests	Trisomy 21	Low Risk			Normal		Full-Term Delivery，Normal	Follow-Up Completed
Chromosomal abnormalities in one or both spouses					Normal		Full-Term Delivery，Normal	Follow-Up Completed
High-risk NIPT	Low Risk	Low Risk	Low Risk		Normal		Full-Term Delivery，Normal	Follow-Up Completed
Advanced maternal age					Normal		Full-Term Delivery，Normal	Follow-Up Completed
Abnormal maternal serum screening tests	Low Risk	Low Risk			Normal		Full-Term Delivery，Normal	Follow-Up Completed
Abnormal maternal serum screening tests	Trisomy 21	Low Risk			Normal		Full-Term Delivery，Normal	Follow-Up Completed
Advanced maternal age					Normal		Full-Term Delivery，Normal	Follow-Up Completed
Abnormal maternal serum screening tests	Trisomy 18	Low Risk			Normal		Full-Term Delivery，Normal	Follow-Up Completed
Advanced maternal age					Normal		Full-Term Delivery，Normal	Follow-Up Completed
Pathological ultrasound findings				No Abnormalities Found	Normal		Full-Term Delivery，Normal	Follow-Up Completed
Advanced maternal age					Other Chromosomal Abnormalities	47，XN，+mar		Follow-Up No Response
Abnormal maternal serum screening tests	Trisomy 21	Low Risk			Normal		Full-Term Delivery，Normal	Follow-Up Completed
Advanced maternal age					Normal		Full-Term Delivery，Normal	Follow-Up Completed
Advanced maternal age					Normal		Full-Term Delivery，Normal	Follow-Up Completed
Chromosomal abnormalities in one or both spouses					Normal		Full-Term Delivery，Normal	Follow-Up Completed
Advanced maternal age					Normal		Full-Term Delivery，Normal	Follow-Up Completed
Abnormal maternal serum screening tests					Normal		Full-Term Delivery，Normal	Follow-Up Completed
History of exposure to teratogenic factors					Normal		Full-Term Delivery，Normal	Follow-Up Completed
Advanced maternal age				No Abnormalities Found	Normal		Full-Term Delivery，Normal	Follow-Up Completed
Advanced maternal age					Normal			Follow-Up No Response
Advanced maternal age					Normal		Full-Term Delivery，Normal	Follow-Up Completed
Advanced maternal age					Normal		Full-Term Delivery，Normal	Follow-Up Completed
High-risk NIPT				No Abnormalities Found	Normal		Full-Term Delivery，Normal	Follow-Up Completed
Advanced maternal age				No Abnormalities Found	Normal		Preterm Delivery，Normal	Follow-Up Completed
Thalassemia in one or both spouses	Trisomy 18	Low Risk	Low Risk		Normal		Full-Term Delivery，Normal	Follow-Up Completed
Abnormal maternal serum screening tests	Trisomy 21	Low Risk			Normal		Full-Term Delivery，Normal	Follow-Up Completed
Pathological ultrasound findings	Trisomy 21	Low Risk	Low Risk	Suspected Abnormality	Normal		Full-Term Delivery，Normal	Follow-Up Completed
Abnormal maternal serum screening tests	Trisomy 21	Low Risk			Normal		Full-Term Delivery，Normal	Follow-Up Completed
Pathological ultrasound findings				No Abnormalities Found	Normal		Full-Term Delivery，Normal	Follow-Up Completed
Abnormal maternal serum screening tests	Trisomy 21	Low Risk			Normal		Full-Term Delivery，Normal	Follow-Up Completed
Advanced maternal age					Normal		Full-Term Delivery，Normal	Follow-Up Completed
Advanced maternal age				No Abnormalities Found	Normal		Full-Term Delivery，Normal	Follow-Up Completed
Pathological ultrasound findings				No Abnormalities Found	Normal		Preterm Delivery，Normal	Follow-Up Completed
Advanced maternal age					Normal		Full-Term Delivery，Normal	Follow-Up Completed
Advanced maternal age					Normal		Full-Term Delivery，Normal	Follow-Up Completed
Abnormal maternal serum screening tests	Trisomy 21	Low Risk			Normal		Full-Term Delivery，Normal	Follow-Up Completed
Advanced maternal age					Normal		Full-Term Delivery，Normal	Follow-Up Completed
Advanced maternal age					Normal		Full-Term Delivery，Normal	Follow-Up Completed
Advanced maternal age					Normal		Full-Term Delivery，Normal	Follow-Up Completed
Abnormal maternal serum screening tests	Trisomy 21	Low Risk		Abnormality	Normal		Labor Induction	Follow-Up Completed
Advanced maternal age					Normal		Full-Term Delivery，Normal	Follow-Up Completed
Abnormal pregnancy history					Normal		Full-Term Delivery，Normal	Follow-Up Completed
Abnormal maternal serum screening tests	Trisomy 18	Low Risk			Normal		Full-Term Delivery，Normal	Follow-Up Completed
Advanced maternal age				No Abnormalities Found	Other Chromosomal Abnormalities	46，X？，del（18）（q21.1）[25]/46,X?[25]		Follow-Up No Response
Thalassemia in one or both spouses					Normal		Labor Induction	Follow-Up Completed
Abnormal maternal serum screening tests	Trisomy 21	Low Risk		No Abnormalities Found	Normal		Full-Term Delivery，Normal	Follow-Up Completed
Abnormal maternal serum screening tests	Trisomy 21	Low Risk			Normal		Full-Term Delivery，Normal	Follow-Up Completed
Advanced maternal age				No Abnormalities Found	Normal		Full-Term Delivery，Normal	Follow-Up Completed
Advanced maternal age					Other Chromosomal Abnormalities	46,X?,t(13;14)(q14;q22)	Full-Term Delivery，Normal	Follow-Up Completed
Abnormal maternal serum screening tests	Trisomy 21	Low Risk			Normal		Full-Term Delivery，Normal	Follow-Up Completed
Advanced maternal age					Normal		Full-Term Delivery，Abnormal	Follow-Up Completed
Advanced maternal age				No Abnormalities Found	Normal		Full-Term Delivery，Normal	Follow-Up Completed
Abnormal maternal serum screening tests	Trisomy 21	Low Risk		No Abnormalities Found	Normal		Full-Term Delivery，Normal	Follow-Up Completed
Pathological ultrasound findings					Normal		Full-Term Delivery，Normal	Follow-Up Completed
Abnormal maternal serum screening tests	Trisomy 21	Low Risk			Normal		Full-Term Delivery，Normal	Follow-Up Completed
Advanced maternal age					Normal		Full-Term Delivery，Normal	Follow-Up Completed
Abnormal maternal serum screening tests	Trisomy 21	Low Risk			Normal		Full-Term Delivery，Normal	Follow-Up Completed
Advanced maternal age	Trisomy 21	High Risk		No Abnormalities Found	Normal		Full-Term Delivery，Normal	Follow-Up Completed
Chromosomal abnormalities in one or both spouses					Normal		Full-Term Delivery，Normal	Follow-Up Completed
Abnormal maternal serum screening tests	Trisomy 21	Low Risk			Trisomy 21	47，XN，+21	Labor Induction	Follow-Up Completed
Abnormal maternal serum screening tests					Normal		Full-Term Delivery，Normal	Follow-Up Completed
Advanced maternal age					Normal		Full-Term Delivery，Normal	Follow-Up Completed
Advanced maternal age				No Abnormalities Found	Normal		Full-Term Delivery，Normal	Follow-Up Completed
Advanced maternal age					Normal		Full-Term Delivery，Normal	Follow-Up Completed
Advanced maternal age				No Abnormalities Found	Normal		Full-Term Delivery，Normal	Follow-Up Completed
Other conditions considered by physicians					Normal		Full-Term Delivery，Normal	Follow-Up Completed
Abnormal pregnancy history					Normal		Full-Term Delivery，Normal	Follow-Up Completed
Other conditions considered by physicians				No Abnormalities Found	Normal		Full-Term Delivery，Normal	Follow-Up Completed
Abnormal maternal serum screening tests					Normal		Full-Term Delivery，Normal	Follow-Up Completed
Abnormal maternal serum screening tests	Trisomy 21	Low Risk			Normal		Full-Term Delivery，Normal	Follow-Up Completed
Abnormal pregnancy history					Normal		Full-Term Delivery，Normal	Follow-Up Completed
Advanced maternal age				No Abnormalities Found	Normal		Full-Term Delivery，Normal	Follow-Up Completed
Advanced maternal age				No Abnormalities Found	Normal		Full-Term Delivery，Normal	Follow-Up Completed
Advanced maternal age					Normal		Full-Term Delivery，Normal	Follow-Up Completed
Thalassemia in one or both spouses	Low Risk	Low Risk			Normal		Full-Term Delivery，Normal	Follow-Up Completed
Advanced maternal age				Suspected Abnormality	Trisomy 21	47,X？,+21,inv(9)(p12q13)	Labor Induction	Follow-Up Completed
Advanced maternal age					Normal		Full-Term Delivery，Normal	Follow-Up Completed
Abnormal pregnancy history				No Abnormalities Found	Normal		Full-Term Delivery，Normal	Follow-Up Completed
Advanced maternal age					Normal		Full-Term Delivery，Normal	Follow-Up Completed
Abnormal maternal serum screening tests	Trisomy 21	Low Risk			Normal		Full-Term Delivery，Normal	Follow-Up Completed
Abnormal pregnancy history					Normal		Full-Term Delivery，Normal	Follow-Up Completed
Abnormal maternal serum screening tests	Trisomy 21	Low Risk			Normal		Full-Term Delivery，Normal	Follow-Up Completed
Abnormal maternal serum screening tests					Normal		Full-Term Delivery，Normal	Follow-Up Completed
Advanced maternal age					Normal		Full-Term Delivery，Normal	Follow-Up Completed
Advanced maternal age				No Abnormalities Found	Normal		Full-Term Delivery，Normal	Follow-Up Completed
Pathological ultrasound findings					Normal		Full-Term Delivery，Normal	Follow-Up Completed
Abnormal maternal serum screening tests	Trisomy 21	Low Risk			Normal		Full-Term Delivery，Normal	Follow-Up Completed
Abnormal maternal serum screening tests					Normal		Full-Term Delivery，Normal	Follow-Up Completed
Abnormal maternal serum screening tests	Trisomy 21	Low Risk			Normal		Full-Term Delivery，Normal	Follow-Up Completed
Advanced maternal age					Normal		Full-Term Delivery，Normal	Follow-Up Completed
Thalassemia in one or both spouses	Low Risk	Low Risk			Normal		Full-Term Delivery，Normal	Follow-Up Completed
Abnormal maternal serum screening tests	Trisomy 21	Low Risk			Normal		Full-Term Delivery，Normal	Follow-Up Completed
Abnormal maternal serum screening tests					Normal		Full-Term Delivery，Normal	Follow-Up Completed
Abnormal maternal serum screening tests	Trisomy 21	Low Risk			Normal		Full-Term Delivery，Normal	Follow-Up Completed
Abnormal maternal serum screening tests	Trisomy 21	Low Risk			Normal		Full-Term Delivery，Normal	Follow-Up Completed
Abnormal maternal serum screening tests	Trisomy 21	Low Risk		No Abnormalities Found	Normal		Labor Induction	Follow-Up Completed
Advanced maternal age	Low Risk	Low Risk			Normal		Full-Term Delivery，Normal	Follow-Up Completed
Abnormal maternal serum screening tests	Trisomy 21	Low Risk			Normal		Full-Term Delivery，Normal	Follow-Up Completed
Abnormal maternal serum screening tests	Trisomy 18	Low Risk			Normal		Full-Term Delivery，Normal	Follow-Up Completed
Abnormal maternal serum screening tests	Trisomy 21	Low Risk		Suspected Abnormality	Normal		Full-Term Delivery，Normal	Follow-Up Completed
Advanced maternal age					Normal		Full-Term Delivery，Normal	Follow-Up Completed
Advanced maternal age					Normal		Full-Term Delivery，Normal	Follow-Up Completed
Abnormal maternal serum screening tests	Trisomy 18	Low Risk			Normal		Full-Term Delivery，Normal	Follow-Up Completed
Advanced maternal age				No Abnormalities Found	Normal		Full-Term Delivery，Normal	Follow-Up Completed
Advanced maternal age					Normal		Full-Term Delivery，Normal	Follow-Up Completed
Abnormal maternal serum screening tests	Trisomy 21	Low Risk			Normal		Full-Term Delivery，Normal	Follow-Up Completed
Abnormal maternal serum screening tests	Trisomy 21	Low Risk			Normal		Full-Term Delivery，Normal	Follow-Up Completed
Chromosomal abnormalities in one or both spouses					Other Chromosomal Abnormalities	46,X？,del(18)(q21.1)	Full-Term Delivery，Normal	Follow-Up Completed
Abnormal maternal serum screening tests					Normal		Full-Term Delivery，Normal	Follow-Up Completed
Other conditions considered by physicians	Low Risk	Low Risk			Normal		Full-Term Delivery，Normal	Follow-Up Completed
Advanced maternal age					Normal		Full-Term Delivery，Normal	Follow-Up Completed
Abnormal maternal serum screening tests	Trisomy 21	Low Risk			Normal		Full-Term Delivery，Normal	Follow-Up Completed
Advanced maternal age					Normal		Full-Term Delivery，Normal	Follow-Up Completed
Advanced maternal age				No Abnormalities Found	Normal		Full-Term Delivery，Normal	Follow-Up Completed
Abnormal pregnancy history					Normal		Full-Term Delivery，Normal	Follow-Up Completed
Abnormal pregnancy history					Normal			Follow-Up No Response
Pathological ultrasound findings				No Abnormalities Found	Normal		Full-Term Delivery，Normal	Follow-Up Completed
Abnormal maternal serum screening tests	Trisomy 21	Low Risk			Normal		Full-Term Delivery，Normal	Follow-Up Completed
Abnormal maternal serum screening tests	Trisomy 21	Low Risk			Normal		Full-Term Delivery，Normal	Follow-Up Completed
Pathological ultrasound findings					Normal		Full-Term Delivery，Normal	Follow-Up Completed
Abnormal maternal serum screening tests	Trisomy 21	Low Risk			Normal		Labor Induction	Follow-Up Completed
Abnormal maternal serum screening tests	Trisomy 21	Low Risk			Normal		Full-Term Delivery，Normal	Follow-Up Completed
Advanced maternal age					Normal		Full-Term Delivery，Normal	Follow-Up Completed
Abnormal pregnancy history					Normal		Full-Term Delivery，Normal	Follow-Up Completed
Abnormal maternal serum screening tests					Normal		Full-Term Delivery，Normal	Follow-Up Completed
Advanced maternal age					Normal		Full-Term Delivery，Normal	Follow-Up Completed
Abnormal maternal serum screening tests	Trisomy 21	Low Risk		No Abnormalities Found	Normal		Full-Term Delivery，Normal	Follow-Up Completed
Abnormal maternal serum screening tests					Normal		Full-Term Delivery，Normal	Follow-Up Completed
Advanced maternal age				No Abnormalities Found	Normal			Follow-Up No Response
Chromosomal abnormalities in one or both spouses					Other Chromosomal Abnormalities	46，X？，t(4；21)(p6；q21)	Full-Term Delivery，Normal	Follow-Up Completed
Advanced maternal age					Normal		Full-Term Delivery，Normal	Follow-Up Completed
Pathological ultrasound findings					Normal		Full-Term Delivery，Normal	Follow-Up Completed
Abnormal maternal serum screening tests	Trisomy 18	Low Risk			Normal		Full-Term Delivery，Normal	Follow-Up Completed
High-risk NIPT				No Abnormalities Found	Normal		Full-Term Delivery，Normal	Follow-Up Completed
Abnormal maternal serum screening tests	Trisomy 21	Low Risk			Normal		Full-Term Delivery，Normal	Follow-Up Completed
Abnormal maternal serum screening tests					Normal		Labor Induction	Follow-Up Completed
Abnormal maternal serum screening tests	Trisomy 21	Low Risk			Normal		Full-Term Delivery，Normal	Follow-Up Completed
Advanced maternal age					Normal		Full-Term Delivery，Normal	Follow-Up Completed
Advanced maternal age					Normal		Full-Term Delivery，Normal	Follow-Up Completed
Abnormal maternal serum screening tests	Trisomy 18	Low Risk			Normal		Full-Term Delivery，Normal	Follow-Up Completed
Advanced maternal age				No Abnormalities Found	Normal		Full-Term Delivery，Normal	Follow-Up Completed
Pathological ultrasound findings					Normal		Full-Term Delivery，Normal	Follow-Up Completed
Advanced maternal age					Normal		Full-Term Delivery，Normal	Follow-Up Completed
Abnormal maternal serum screening tests	Trisomy 21	Low Risk			Normal		Full-Term Delivery，Normal	Follow-Up Completed
Abnormal maternal serum screening tests					Normal		Full-Term Delivery，Normal	Follow-Up Completed
Advanced maternal age				No Abnormalities Found	Normal		Full-Term Delivery，Normal	Follow-Up Completed
Abnormal maternal serum screening tests					Normal		Full-Term Delivery，Normal	Follow-Up Completed
Advanced maternal age					Normal			Follow-Up No Response
Advanced maternal age					Sex Chromosome Abnormalities	45,X	Labor Induction	Follow-Up Completed
Pathological ultrasound findings				No Abnormalities Found	Normal		Full-Term Delivery，Normal	Follow-Up Completed
Abnormal maternal serum screening tests	Trisomy 18	Low Risk			Trisomy 18	48,XXX,+18	Labor Induction	Follow-Up Completed
Advanced maternal age					Normal		Full-Term Delivery，Normal	Follow-Up Completed
Pathological ultrasound findings				No Abnormalities Found	Sex Chromosome Abnormalities	47,XXY	Full-Term Delivery，Normal	Follow-Up Completed
Abnormal maternal serum screening tests	Trisomy 21	Low Risk			Normal			Follow-Up No Response
Pathological ultrasound findings				No Abnormalities Found	Normal		Full-Term Delivery，Normal	Follow-Up Completed
Advanced maternal age					Normal		Full-Term Delivery，Normal	Follow-Up Completed
Advanced maternal age					Normal		Full-Term Delivery，Normal	Follow-Up Completed
High-risk NIPT	Low Risk	Low Risk	Low Risk	No Abnormalities Found	Normal		Full-Term Delivery，Normal	Follow-Up Completed
Abnormal maternal serum screening tests	Trisomy 21	Low Risk			Normal		Full-Term Delivery，Normal	Follow-Up Completed
Abnormal maternal serum screening tests	Trisomy 21	Low Risk			Normal			Follow-Up No Response
Advanced maternal age				No Abnormalities Found	Normal		Full-Term Delivery，Normal	Follow-Up Completed
High-risk NIPT			Trisomy 21		Trisomy 21	47，XN，+21	Labor Induction	Follow-Up Completed
Abnormal maternal serum screening tests	Trisomy 21	Low Risk			Normal		Full-Term Delivery，Normal	Follow-Up Completed
Abnormal pregnancy history					Normal		Full-Term Delivery，Normal	Follow-Up Completed
Abnormal maternal serum screening tests	Trisomy 21	Low Risk			Normal			Follow-Up No Response
Advanced maternal age				No Abnormalities Found	Normal		Full-Term Delivery，Normal	Follow-Up Completed
Thalassemia in one or both spouses					Normal		Full-Term Delivery，Normal	Follow-Up Completed
Abnormal maternal serum screening tests	Trisomy 21	Low Risk			Normal		Full-Term Delivery，Normal	Follow-Up Completed
Advanced maternal age					Normal		Full-Term Delivery，Normal	Follow-Up Completed
Advanced maternal age					Normal		Full-Term Delivery，Normal	Follow-Up Completed
Abnormal maternal serum screening tests					Normal		Full-Term Delivery，Normal	Follow-Up Completed
Advanced maternal age				No Abnormalities Found	Normal		Full-Term Delivery，Normal	Follow-Up Completed
Advanced maternal age	Low Risk	Low Risk		No Abnormalities Found	Normal		Full-Term Delivery，Normal	Follow-Up Completed
Abnormal maternal serum screening tests	Trisomy 21	Low Risk			Normal		Full-Term Delivery，Normal	Follow-Up Completed
Abnormal maternal serum screening tests					Normal		Full-Term Delivery，Normal	Follow-Up Completed
Abnormal maternal serum screening tests	Trisomy 21	Low Risk			Normal		Full-Term Delivery，Abnormal	Follow-Up Completed
Abnormal maternal serum screening tests	Trisomy 18	Low Risk		No Abnormalities Found	Normal		Full-Term Delivery，Normal	Follow-Up Completed
Advanced maternal age					Normal		Full-Term Delivery，Normal	Follow-Up Completed
Abnormal maternal serum screening tests	Trisomy 21	Low Risk			Normal		Full-Term Delivery，Normal	Follow-Up Completed
Abnormal maternal serum screening tests					Normal		Full-Term Delivery，Normal	Follow-Up Completed
Advanced maternal age					Normal		Full-Term Delivery，Normal	Follow-Up Completed
Advanced maternal age				No Abnormalities Found	Normal		Full-Term Delivery，Normal	Follow-Up Completed
Advanced maternal age					Normal		Full-Term Delivery，Normal	Follow-Up Completed
Advanced maternal age					Normal		Full-Term Delivery，Normal	Follow-Up Completed
Abnormal maternal serum screening tests	Trisomy 21	Low Risk			Normal		Full-Term Delivery，Normal	Follow-Up Completed
Advanced maternal age				No Abnormalities Found	Normal		Full-Term Delivery，Normal	Follow-Up Completed
Pathological ultrasound findings					Normal		Full-Term Delivery，Normal	Follow-Up Completed
Abnormal maternal serum screening tests	Trisomy 18	Low Risk			Normal		Full-Term Delivery，Normal	Follow-Up Completed
Advanced maternal age				No Abnormalities Found	Normal		Full-Term Delivery，Normal	Follow-Up Completed
Advanced maternal age					Normal		Full-Term Delivery，Normal	Follow-Up Completed
Abnormal maternal serum screening tests	Trisomy 21	Low Risk			Normal		Full-Term Delivery，Normal	Follow-Up Completed
Other conditions considered by physicians				No Abnormalities Found	Normal		Full-Term Delivery，Normal	Follow-Up Completed
Abnormal maternal serum screening tests	Trisomy 21	Low Risk		No Abnormalities Found	Normal		Full-Term Delivery，Normal	Follow-Up Completed
Pathological ultrasound findings					Normal		Full-Term Delivery，Normal	Follow-Up Completed
Advanced maternal age				No Abnormalities Found	Normal		Full-Term Delivery，Normal	Follow-Up Completed
Advanced maternal age					Normal		Full-Term Delivery，Normal	Follow-Up Completed
Advanced maternal age					Normal		Full-Term Delivery，Normal	Follow-Up Completed
Abnormal maternal serum screening tests	Trisomy 21	Low Risk			Normal		Full-Term Delivery，Normal	Follow-Up Completed
Other conditions considered by physicians				No Abnormalities Found	Normal		Full-Term Delivery，Normal	Follow-Up Completed
Advanced maternal age				No Abnormalities Found	Normal		Full-Term Delivery，Normal	Follow-Up Completed
Other conditions considered by physicians					Normal		Full-Term Delivery，Normal	Follow-Up Completed
Advanced maternal age				No Abnormalities Found	Normal			Follow-Up No Response
Advanced maternal age					Normal		Full-Term Delivery，Normal	Follow-Up Completed
Advanced maternal age					Normal		Full-Term Delivery，Normal	Follow-Up Completed
Advanced maternal age				No Abnormalities Found	Normal		Full-Term Delivery，Normal	Follow-Up Completed
Advanced maternal age				No Abnormalities Found	Normal		Full-Term Delivery，Normal	Follow-Up Completed
Advanced maternal age				No Abnormalities Found	Normal		Full-Term Delivery，Normal	Follow-Up Completed
Abnormal maternal serum screening tests	Trisomy 21	Low Risk			Normal		Full-Term Delivery，Normal	Follow-Up Completed
Abnormal maternal serum screening tests	Trisomy 21	Low Risk			Normal		Full-Term Delivery，Normal	Follow-Up Completed
Advanced maternal age				No Abnormalities Found	Normal		Full-Term Delivery，Normal	Follow-Up Completed
Abnormal pregnancy history					Normal		Full-Term Delivery，Normal	Follow-Up Completed
Advanced maternal age					Normal		Full-Term Delivery，Normal	Follow-Up Completed
Advanced maternal age					Normal		Full-Term Delivery，Normal	Follow-Up Completed
Abnormal maternal serum screening tests	Trisomy 21	Low Risk			Normal		Full-Term Delivery，Normal	Follow-Up Completed
Abnormal maternal serum screening tests	Trisomy 21	Low Risk			Trisomy 18	47，XN，+18	Labor Induction	Follow-Up Completed
High-risk NIPT			Trisomy 21		Trisomy 21	47，XN，+21	Labor Induction	Follow-Up Completed
Advanced maternal age				No Abnormalities Found	Normal		Full-Term Delivery，Normal	Follow-Up Completed
Abnormal maternal serum screening tests	Trisomy 21	Low Risk			Normal		Full-Term Delivery，Normal	Follow-Up Completed
Abnormal maternal serum screening tests	Trisomy 21	Low Risk			Normal		Full-Term Delivery，Normal	Follow-Up Completed
Pathological ultrasound findings					Normal		Full-Term Delivery，Normal	Follow-Up Completed
Advanced maternal age					Normal		Full-Term Delivery，Normal	Follow-Up Completed
Abnormal maternal serum screening tests	Trisomy 21	Low Risk			Normal		Full-Term Delivery，Normal	Follow-Up Completed
Pathological ultrasound findings					Normal		Full-Term Delivery，Normal	Follow-Up Completed
Abnormal maternal serum screening tests	Trisomy 21	Low Risk			Normal		Preterm Delivery，Normal	Follow-Up Completed
Abnormal pregnancy history				No Abnormalities Found	Normal		Full-Term Delivery，Normal	Follow-Up Completed
Advanced maternal age				No Abnormalities Found	Normal		Full-Term Delivery，Normal	Follow-Up Completed
Pathological ultrasound findings					Normal		Full-Term Delivery，Normal	Follow-Up Completed
Abnormal maternal serum screening tests	Trisomy 21	Low Risk		No Abnormalities Found	Normal		Full-Term Delivery，Normal	Follow-Up Completed
Advanced maternal age					Normal		Full-Term Delivery，Normal	Follow-Up Completed
Abnormal maternal serum screening tests	Trisomy 21	Low Risk			Normal		Full-Term Delivery，Normal	Follow-Up Completed
Abnormal pregnancy history				No Abnormalities Found	Normal		Full-Term Delivery，Normal	Follow-Up Completed
Abnormal maternal serum screening tests					Normal		Full-Term Delivery，Normal	Follow-Up Completed
Abnormal maternal serum screening tests	Trisomy 21	Low Risk			Normal		Full-Term Delivery，Normal	Follow-Up Completed
Abnormal maternal serum screening tests					Normal		Full-Term Delivery，Normal	Follow-Up Completed
Abnormal maternal serum screening tests	Trisomy 21	Low Risk		No Abnormalities Found	Normal		Full-Term Delivery，Normal	Follow-Up Completed
Abnormal maternal serum screening tests	Trisomy 21	Low Risk			Normal		Full-Term Delivery，Normal	Follow-Up Completed
Abnormal maternal serum screening tests	Trisomy 21	Low Risk			Normal		Full-Term Delivery，Normal	Follow-Up Completed
Advanced maternal age					Normal		Full-Term Delivery，Normal	Follow-Up Completed
Advanced maternal age	Low Risk	Low Risk			Normal		Full-Term Delivery，Normal	Follow-Up Completed
Advanced maternal age					Normal		Full-Term Delivery，Normal	Follow-Up Completed
Abnormal maternal serum screening tests					Normal		Full-Term Delivery，Normal	Follow-Up Completed
Abnormal maternal serum screening tests	Trisomy 21	Low Risk			Normal		Full-Term Delivery，Normal	Follow-Up Completed
Abnormal pregnancy history					Normal		Full-Term Delivery，Normal	Follow-Up Completed
Pathological ultrasound findings	Low Risk	Low Risk		Suspected Abnormality	Normal		Full-Term Delivery，Normal	Follow-Up Completed
Advanced maternal age					Normal		Full-Term Delivery，Normal	Follow-Up Completed
Advanced maternal age				No Abnormalities Found	Normal		Full-Term Delivery，Normal	Follow-Up Completed
Advanced maternal age				No Abnormalities Found	Normal		Full-Term Delivery，Normal	Follow-Up Completed
Advanced maternal age					Normal		Full-Term Delivery，Normal	Follow-Up Completed
Advanced maternal age					Normal			Follow-Up No Response
Pathological ultrasound findings					Normal			Follow-Up No Response
Abnormal pregnancy history					Normal		Full-Term Delivery，Normal	Follow-Up Completed
Abnormal maternal serum screening tests					Normal		Full-Term Delivery，Normal	Follow-Up Completed
Advanced maternal age				No Abnormalities Found	Normal		Full-Term Delivery，Normal	Follow-Up Completed
Abnormal maternal serum screening tests	Trisomy 21	Low Risk			Normal		Full-Term Delivery，Normal	Follow-Up Completed
Advanced maternal age					Normal		Full-Term Delivery，Normal	Follow-Up Completed
Abnormal maternal serum screening tests	Trisomy 21	Low Risk			Normal		Full-Term Delivery，Normal	Follow-Up Completed
Abnormal maternal serum screening tests	Trisomy 21	Low Risk			Normal		Full-Term Delivery，Normal	Follow-Up Completed
Abnormal maternal serum screening tests					Normal		Full-Term Delivery，Normal	Follow-Up Completed
Abnormal maternal serum screening tests	Trisomy 21	Low Risk	Low Risk		Normal		Full-Term Delivery，Normal	Follow-Up Completed
High-risk NIPT			Low Risk		Normal		Full-Term Delivery，Normal	Follow-Up Completed
Abnormal maternal serum screening tests	Trisomy 21	Low Risk			Normal		Full-Term Delivery，Normal	Follow-Up Completed
Advanced maternal age					Normal		Full-Term Delivery，Normal	Follow-Up Completed
Abnormal maternal serum screening tests					Normal		Full-Term Delivery，Normal	Follow-Up Completed
Advanced maternal age					Normal		Full-Term Delivery，Normal	Follow-Up Completed
Advanced maternal age				No Abnormalities Found	Normal		Full-Term Delivery，Normal	Follow-Up Completed
Abnormal maternal serum screening tests	Trisomy 18	Low Risk		No Abnormalities Found	Normal		Full-Term Delivery，Normal	Follow-Up Completed
Abnormal maternal serum screening tests	Trisomy 21	Low Risk		No Abnormalities Found	Normal		Full-Term Delivery，Normal	Follow-Up Completed
Advanced maternal age					Normal		Full-Term Delivery，Normal	Follow-Up Completed
Abnormal maternal serum screening tests	Trisomy 18	Low Risk			Normal		Full-Term Delivery，Normal	Follow-Up Completed
Thalassemia in one or both spouses	Low Risk	Low Risk		No Abnormalities Found	Normal		Full-Term Delivery，Normal	Follow-Up Completed
Abnormal maternal serum screening tests					Normal		Full-Term Delivery，Normal	Follow-Up Completed
Advanced maternal age					Normal		Full-Term Delivery，Normal	Follow-Up Completed
Advanced maternal age				No Abnormalities Found	Normal		Full-Term Delivery，Normal	Follow-Up Completed
Abnormal maternal serum screening tests	Trisomy 21	Low Risk			Normal			Follow-Up No Response
Advanced maternal age					Normal		Full-Term Delivery，Normal	Follow-Up Completed
Abnormal maternal serum screening tests	Trisomy 21	Low Risk		No Abnormalities Found	Normal		Preterm Delivery，Normal	Follow-Up Completed
Abnormal maternal serum screening tests	Trisomy 21	Low Risk			Normal		Full-Term Delivery，Normal	Follow-Up Completed
Abnormal maternal serum screening tests					Normal		Full-Term Delivery，Normal	Follow-Up Completed
Advanced maternal age					Chromosomal Abnormality Carrier	45，X?,rob(13;14)(q10;q10)	Full-Term Delivery，Normal	Follow-Up Completed
Abnormal maternal serum screening tests	Trisomy 21	Low Risk			Normal		Full-Term Delivery，Normal	Follow-Up Completed
Advanced maternal age					Normal		Full-Term Delivery，Normal	Follow-Up Completed
Abnormal maternal serum screening tests					Normal		Full-Term Delivery，Normal	Follow-Up Completed
Advanced maternal age					Normal		Full-Term Delivery，Normal	Follow-Up Completed
Advanced maternal age					Normal		Full-Term Delivery，Normal	Follow-Up Completed
Advanced maternal age				No Abnormalities Found	Normal		Full-Term Delivery，Normal	Follow-Up Completed
Abnormal maternal serum screening tests	Trisomy 21	Low Risk			Normal		Full-Term Delivery，Normal	Follow-Up Completed
Advanced maternal age					Normal		Full-Term Delivery，Normal	Follow-Up Completed
Pathological ultrasound findings	Low Risk	Low Risk		Abnormality	Normal		Full-Term Delivery，Normal	Follow-Up Completed
Advanced maternal age					Normal		Full-Term Delivery，Normal	Follow-Up Completed
Abnormal maternal serum screening tests	Trisomy 18	Low Risk		No Abnormalities Found	Normal		Full-Term Delivery，Normal	Follow-Up Completed
Abnormal maternal serum screening tests					Normal		Full-Term Delivery，Normal	Follow-Up Completed
Abnormal maternal serum screening tests	Trisomy 21	Low Risk			Normal		Full-Term Delivery，Normal	Follow-Up Completed
Abnormal maternal serum screening tests	Trisomy 21	Low Risk			Normal		Full-Term Delivery，Normal	Follow-Up Completed
Abnormal maternal serum screening tests	Trisomy 21	Low Risk			Normal			Follow-Up No Response
Advanced maternal age					Normal		Full-Term Delivery，Normal	Follow-Up Completed
Abnormal pregnancy history					Normal		Full-Term Delivery，Normal	Follow-Up Completed
Advanced maternal age					Normal		Full-Term Delivery，Normal	Follow-Up Completed
Advanced maternal age				No Abnormalities Found	Normal		Full-Term Delivery，Normal	Follow-Up Completed
Advanced maternal age					Normal		Full-Term Delivery，Normal	Follow-Up Completed
Other conditions considered by physicians					Normal		Full-Term Delivery，Normal	Follow-Up Completed
Advanced maternal age					Normal		Full-Term Delivery，Normal	Follow-Up Completed
Abnormal maternal serum screening tests					Normal		Full-Term Delivery，Normal	Follow-Up Completed
Abnormal maternal serum screening tests	Trisomy 21	Low Risk		No Abnormalities Found	Normal		Full-Term Delivery，Normal	Follow-Up Completed
Abnormal maternal serum screening tests					Normal		Full-Term Delivery，Normal	Follow-Up Completed
Abnormal maternal serum screening tests	Trisomy 21	Low Risk			Normal		Full-Term Delivery，Normal	Follow-Up Completed
Abnormal maternal serum screening tests	Trisomy 21	Low Risk		No Abnormalities Found	Normal		Full-Term Delivery，Normal	Follow-Up Completed
Abnormal maternal serum screening tests	Trisomy 21	Low Risk			Normal		Full-Term Delivery，Normal	Follow-Up Completed
Abnormal maternal serum screening tests	Trisomy 21	Low Risk			Normal		Full-Term Delivery，Normal	Follow-Up Completed
Advanced maternal age				No Abnormalities Found	Normal			Follow-Up No Response
Advanced maternal age					Normal		Full-Term Delivery，Normal	Follow-Up Completed
Abnormal maternal serum screening tests					Normal		Full-Term Delivery，Normal	Follow-Up Completed
Abnormal maternal serum screening tests	Trisomy 21	Low Risk			Normal		Full-Term Delivery，Normal	Follow-Up Completed
Abnormal pregnancy history				No Abnormalities Found	Normal		Full-Term Delivery，Normal	Follow-Up Completed
Advanced maternal age					Normal		Full-Term Delivery，Normal	Follow-Up Completed
Other conditions considered by physicians	Trisomy 21	Low Risk			Normal		Full-Term Delivery，Normal	Follow-Up Completed
Abnormal maternal serum screening tests	Trisomy 21	Low Risk			Normal		Full-Term Delivery，Normal	Follow-Up Completed
Abnormal maternal serum screening tests	Trisomy 21	Low Risk			Normal		Full-Term Delivery，Normal	Follow-Up Completed
Other conditions considered by physicians	Trisomy 21	Low Risk			Normal		Full-Term Delivery，Normal	Follow-Up Completed
Advanced maternal age				No Abnormalities Found	Normal		Full-Term Delivery，Normal	Follow-Up Completed
Abnormal maternal serum screening tests	Trisomy 21	Low Risk			Normal		Full-Term Delivery，Normal	Follow-Up Completed
Other conditions considered by physicians	Trisomy 21	Low Risk			Normal		Full-Term Delivery，Normal	Follow-Up Completed
Advanced maternal age					Normal		Full-Term Delivery，Normal	Follow-Up Completed
Other conditions considered by physicians					Normal		Full-Term Delivery，Normal	Follow-Up Completed
Advanced maternal age					Normal		Full-Term Delivery，Normal	Follow-Up Completed
Other conditions considered by physicians	Trisomy 21	Low Risk			Normal		Full-Term Delivery，Normal	Follow-Up Completed
Other conditions considered by physicians	Trisomy 21	Low Risk			Normal		Full-Term Delivery，Normal	Follow-Up Completed
Abnormal maternal serum screening tests	Trisomy 21	High Risk		No Abnormalities Found	Normal		Full-Term Delivery，Normal	Follow-Up Completed
Other conditions considered by physicians	Trisomy 21	Low Risk			Normal		Full-Term Delivery，Normal	Follow-Up Completed
Advanced maternal age					Normal		Full-Term Delivery，Normal	Follow-Up Completed
Other conditions considered by physicians	Trisomy 21	Low Risk			Normal		Full-Term Delivery，Normal	Follow-Up Completed
Abnormal maternal serum screening tests					Normal		Full-Term Delivery，Normal	Follow-Up Completed
Advanced maternal age					Normal		Full-Term Delivery，Normal	Follow-Up Completed
Advanced maternal age					Normal		Full-Term Delivery，Normal	Follow-Up Completed
Advanced maternal age					Normal			Follow-Up No Response
Abnormal maternal serum screening tests	Trisomy 21	Low Risk		No Abnormalities Found	Normal		Full-Term Delivery，Normal	Follow-Up Completed
Thalassemia in one or both spouses	Low Risk	Low Risk			Normal		Labor Induction	Follow-Up Completed
Congenital anomalies in one or both spouses					Normal		Full-Term Delivery，Normal	Follow-Up Completed
Chromosomal abnormalities in one or both spouses					Normal		Full-Term Delivery，Normal	Follow-Up Completed
Other conditions considered by physicians					Normal		Full-Term Delivery，Normal	Follow-Up Completed
Advanced maternal age					Normal		Full-Term Delivery，Normal	Follow-Up Completed
Other conditions considered by physicians	Trisomy 18	Low Risk			Normal			Follow-Up No Response
Abnormal maternal serum screening tests					Normal		Full-Term Delivery，Normal	Follow-Up Completed
Advanced maternal age				No Abnormalities Found	Normal		Full-Term Delivery，Normal	Follow-Up Completed
Abnormal maternal serum screening tests	Trisomy 21	Low Risk		No Abnormalities Found	Normal			Follow-Up No Response
Advanced maternal age					Normal		Full-Term Delivery，Normal	Follow-Up Completed
Abnormal maternal serum screening tests	Trisomy 21	Low Risk			Normal		Full-Term Delivery，Normal	Follow-Up Completed
Abnormal maternal serum screening tests					Normal		Full-Term Delivery，Normal	Follow-Up Completed
Abnormal maternal serum screening tests					Normal		Full-Term Delivery，Normal	Follow-Up Completed
Abnormal maternal serum screening tests	Trisomy 21	Low Risk			Normal		Full-Term Delivery，Normal	Follow-Up Completed
Thalassemia in one or both spouses					Normal		Labor Induction	Follow-Up Completed
High-risk NIPT					Sex Chromosome Abnormalities	47,XXY	Labor Induction	Follow-Up Completed
Abnormal maternal serum screening tests	Trisomy 18	Low Risk			Normal		Full-Term Delivery，Normal	Follow-Up Completed
Advanced maternal age					Normal		Full-Term Delivery，Normal	Follow-Up Completed
Abnormal pregnancy history				No Abnormalities Found	Normal		Full-Term Delivery，Normal	Follow-Up Completed
Abnormal maternal serum screening tests	Trisomy 21	Low Risk			Normal		Full-Term Delivery，Normal	Follow-Up Completed
Chromosomal abnormalities in one or both spouses					Normal		Full-Term Delivery，Normal	Follow-Up Completed
Advanced maternal age					Normal		Full-Term Delivery，Normal	Follow-Up Completed
Advanced maternal age					Normal		Full-Term Delivery，Normal	Follow-Up Completed
Abnormal maternal serum screening tests	Trisomy 21	Low Risk			Normal		Full-Term Delivery，Normal	Follow-Up Completed
Advanced maternal age					Normal		Full-Term Delivery，Normal	Follow-Up Completed
Advanced maternal age					Normal		Full-Term Delivery，Normal	Follow-Up Completed
Advanced maternal age					Normal		Full-Term Delivery，Normal	Follow-Up Completed
History of exposure to teratogenic factors				No Abnormalities Found	Normal		Full-Term Delivery，Normal	Follow-Up Completed
Abnormal maternal serum screening tests	Trisomy 21	Low Risk			Normal		Full-Term Delivery，Normal	Follow-Up Completed
Abnormal maternal serum screening tests	Trisomy 21	Low Risk			Normal		Full-Term Delivery，Normal	Follow-Up Completed
History of exposure to teratogenic factors				No Abnormalities Found	Normal		Full-Term Delivery，Normal	Follow-Up Completed
Advanced maternal age					Normal		Full-Term Delivery，Normal	Follow-Up Completed
Pathological ultrasound findings	Low Risk	Low Risk			Normal		Full-Term Delivery，Normal	Follow-Up Completed
Chromosomal abnormalities in one or both spouses	Low Risk	Low Risk			Normal		Full-Term Delivery，Normal	Follow-Up Completed
Advanced maternal age					Normal		Full-Term Delivery，Normal	Follow-Up Completed
Advanced maternal age					Normal		Full-Term Delivery，Normal	Follow-Up Completed
Advanced maternal age				No Abnormalities Found	Normal		Full-Term Delivery，Normal	Follow-Up Completed
Abnormal maternal serum screening tests	Trisomy 21	Low Risk			Normal		Full-Term Delivery，Normal	Follow-Up Completed
Pathological ultrasound findings				No Abnormalities Found	Normal		Full-Term Delivery，Normal	Follow-Up Completed
Abnormal maternal serum screening tests	Trisomy 21	Low Risk			Normal		Full-Term Delivery，Normal	Follow-Up Completed
Abnormal maternal serum screening tests	Trisomy 21	Low Risk			Normal		Full-Term Delivery，Normal	Follow-Up Completed
Abnormal maternal serum screening tests					Normal		Full-Term Delivery，Normal	Follow-Up Completed
Abnormal maternal serum screening tests					Normal		Full-Term Delivery，Normal	Follow-Up Completed
Abnormal maternal serum screening tests	Trisomy 21	Low Risk		No Abnormalities Found	Normal		Full-Term Delivery，Normal	Follow-Up Completed
Abnormal maternal serum screening tests	Trisomy 21	Low Risk		No Abnormalities Found	Normal		Full-Term Delivery，Normal	Follow-Up Completed
Abnormal maternal serum screening tests	Trisomy 21	Low Risk			Normal		Full-Term Delivery，Normal	Follow-Up Completed
Advanced maternal age					Normal		Full-Term Delivery，Normal	Follow-Up Completed
Abnormal maternal serum screening tests	Trisomy 18	Low Risk		No Abnormalities Found	Normal		Full-Term Delivery，Normal	Follow-Up Completed
Abnormal maternal serum screening tests	Trisomy 21	Low Risk			Normal		Full-Term Delivery，Normal	Follow-Up Completed
Thalassemia in one or both spouses					Normal		Labor Induction	Follow-Up Completed
Abnormal maternal serum screening tests	Trisomy 21	Low Risk			Normal		Full-Term Delivery，Normal	Follow-Up Completed
Abnormal pregnancy history					Normal		Full-Term Delivery，Normal	Follow-Up Completed
Abnormal maternal serum screening tests	Trisomy 21	Low Risk			Normal		Full-Term Delivery，Normal	Follow-Up Completed
Advanced maternal age				No Abnormalities Found	Normal		Full-Term Delivery，Normal	Follow-Up Completed
Abnormal maternal serum screening tests					Normal			Follow-Up No Response
Advanced maternal age					Normal		Full-Term Delivery，Normal	Follow-Up Completed
Advanced maternal age				No Abnormalities Found	Normal		Full-Term Delivery，Normal	Follow-Up Completed
Abnormal maternal serum screening tests	Trisomy 21	Low Risk			Normal		Full-Term Delivery，Normal	Follow-Up Completed
Advanced maternal age					Normal		Full-Term Delivery，Normal	Follow-Up Completed
Advanced maternal age					Normal		Full-Term Delivery，Normal	Follow-Up Completed
Abnormal maternal serum screening tests	Trisomy 21	Low Risk			Normal		Full-Term Delivery，Normal	Follow-Up Completed
Advanced maternal age	Low Risk	Low Risk			Normal		Full-Term Delivery，Normal	Follow-Up Completed
Advanced maternal age					Normal		Full-Term Delivery，Normal	Follow-Up Completed
Abnormal maternal serum screening tests	Trisomy 21	Low Risk			Normal		Full-Term Delivery，Normal	Follow-Up Completed
Abnormal maternal serum screening tests					Normal		Full-Term Delivery，Normal	Follow-Up Completed
History of exposure to teratogenic factors				Abnormality	Normal		Full-Term Delivery，Normal	Follow-Up Completed
Advanced maternal age					Normal		Full-Term Delivery，Normal	Follow-Up Completed
Advanced maternal age					Normal		Full-Term Delivery，Normal	Follow-Up Completed
Advanced maternal age					Normal		Full-Term Delivery，Normal	Follow-Up Completed
Advanced maternal age					Normal		Full-Term Delivery，Normal	Follow-Up Completed
Abnormal maternal serum screening tests	Trisomy 21	Low Risk			Normal		Full-Term Delivery，Normal	Follow-Up Completed
Abnormal maternal serum screening tests	Trisomy 21	Low Risk			Normal		Full-Term Delivery，Normal	Follow-Up Completed
Advanced maternal age				No Abnormalities Found	Normal		Full-Term Delivery，Normal	Follow-Up Completed
Abnormal maternal serum screening tests	Trisomy 21	Low Risk			Normal		Full-Term Delivery，Normal	Follow-Up Completed
Advanced maternal age					Normal		Full-Term Delivery，Normal	Follow-Up Completed
Abnormal maternal serum screening tests	Trisomy 21	Low Risk			Normal		Full-Term Delivery，Normal	Follow-Up Completed
Abnormal maternal serum screening tests	Trisomy 21	Low Risk			Normal		Full-Term Delivery，Normal	Follow-Up Completed
Abnormal maternal serum screening tests	Trisomy 21	Low Risk			Normal		Full-Term Delivery，Normal	Follow-Up Completed
Abnormal maternal serum screening tests	Trisomy 21	Low Risk			Chromosomal Abnormality Carrier	46,X?,t(6;12)(p12;q12)	Full-Term Delivery，Normal	Follow-Up Completed
History of exposure to teratogenic factors				No Abnormalities Found	Normal		Full-Term Delivery，Normal	Follow-Up Completed
Other conditions considered by physicians					Normal		Full-Term Delivery，Normal	Follow-Up Completed
Abnormal maternal serum screening tests	Trisomy 21	Low Risk			Normal		Full-Term Delivery，Normal	Follow-Up Completed
Abnormal maternal serum screening tests	Trisomy 21	Low Risk			Normal		Full-Term Delivery，Normal	Follow-Up Completed
Abnormal maternal serum screening tests	Trisomy 21	Low Risk			Normal		Full-Term Delivery，Normal	Follow-Up Completed
Advanced maternal age					Normal		Full-Term Delivery，Normal	Follow-Up Completed
Abnormal maternal serum screening tests	Trisomy 21	Low Risk			Normal		Full-Term Delivery，Normal	Follow-Up Completed
Advanced maternal age					Normal		Full-Term Delivery，Normal	Follow-Up Completed
Abnormal maternal serum screening tests	Trisomy 21	Low Risk			Normal		Full-Term Delivery，Normal	Follow-Up Completed
Pathological ultrasound findings	Low Risk	Low Risk		Abnormality	Normal		Full-Term Delivery，Normal	Follow-Up Completed
History of exposure to teratogenic factors					Normal		Full-Term Delivery，Normal	Follow-Up Completed
Abnormal maternal serum screening tests	Trisomy 18	Low Risk			Normal		Full-Term Delivery，Normal	Follow-Up Completed
Abnormal maternal serum screening tests	Trisomy 21	Low Risk			Normal		Full-Term Delivery，Normal	Follow-Up Completed
Advanced maternal age					Normal		Full-Term Delivery，Normal	Follow-Up Completed
Abnormal maternal serum screening tests	Trisomy 21	Low Risk			Normal		Full-Term Delivery，Normal	Follow-Up Completed
Thalassemia in one or both spouses	Low Risk	Low Risk			Normal		Full-Term Delivery，Normal	Follow-Up Completed
Advanced maternal age					Normal			Follow-Up No Response
Other conditions considered by physicians					Normal		Full-Term Delivery，Normal	Follow-Up Completed
Abnormal maternal serum screening tests	Trisomy 21	Low Risk			Normal		Full-Term Delivery，Normal	Follow-Up Completed
Advanced maternal age					Normal		Full-Term Delivery，Normal	Follow-Up Completed
Abnormal maternal serum screening tests	Trisomy 21	Low Risk			Normal		Full-Term Delivery，Normal	Follow-Up Completed
Advanced maternal age					Normal		Abortion	Follow-Up Completed
Abnormal maternal serum screening tests					Normal		Full-Term Delivery，Normal	Follow-Up Completed
Abnormal maternal serum screening tests	Trisomy 21	Low Risk			Normal		Full-Term Delivery，Normal	Follow-Up Completed
Advanced maternal age					Normal		Full-Term Delivery，Normal	Follow-Up Completed
Abnormal maternal serum screening tests	Trisomy 21	Low Risk			Normal		Full-Term Delivery，Normal	Follow-Up Completed
Abnormal maternal serum screening tests	Trisomy 21	Low Risk			Normal		Full-Term Delivery，Normal	Follow-Up Completed
Abnormal maternal serum screening tests	Trisomy 21	Low Risk			Normal		Full-Term Delivery，Normal	Follow-Up Completed
Advanced maternal age				No Abnormalities Found	Normal		Full-Term Delivery，Normal	Follow-Up Completed
Advanced maternal age					Normal		Full-Term Delivery，Normal	Follow-Up Completed
Pathological ultrasound findings					Normal		Full-Term Delivery，Normal	Follow-Up Completed
Advanced maternal age					Normal		Full-Term Delivery，Normal	Follow-Up Completed
Abnormal maternal serum screening tests	Trisomy 21	Low Risk			Normal		Full-Term Delivery，Normal	Follow-Up Completed
Abnormal maternal serum screening tests					Normal		Full-Term Delivery，Normal	Follow-Up Completed
Abnormal maternal serum screening tests	Trisomy 21	Low Risk			Normal		Full-Term Delivery，Normal	Follow-Up Completed
Abnormal maternal serum screening tests	Trisomy 21	Low Risk			Normal		Full-Term Delivery，Normal	Follow-Up Completed
Advanced maternal age					Normal		Full-Term Delivery，Normal	Follow-Up Completed
Advanced maternal age					Normal		Full-Term Delivery，Normal	Follow-Up Completed
Advanced maternal age					Normal		Full-Term Delivery，Normal	Follow-Up Completed
Advanced maternal age					Normal		Full-Term Delivery，Normal	Follow-Up Completed
Advanced maternal age					Normal			Follow-Up No Response
Abnormal maternal serum screening tests	Trisomy 21	Low Risk		No Abnormalities Found	Normal		Full-Term Delivery，Normal	Follow-Up Completed
Abnormal maternal serum screening tests	Trisomy 18	Low Risk			Normal		Full-Term Delivery，Normal	Follow-Up Completed
Advanced maternal age					Normal		Full-Term Delivery，Normal	Follow-Up Completed
Advanced maternal age					Normal		Full-Term Delivery，Normal	Follow-Up Completed
High-risk NIPT	Low Risk	Low Risk	Low Risk		Normal		Full-Term Delivery，Normal	Follow-Up Completed
Advanced maternal age				Suspected Abnormality	Normal		Full-Term Delivery，Normal	Follow-Up Completed
Abnormal maternal serum screening tests	Trisomy 21	Low Risk			Normal		Full-Term Delivery，Normal	Follow-Up Completed
Pathological ultrasound findings					Normal		Full-Term Delivery，Normal	Follow-Up Completed
Abnormal maternal serum screening tests	Trisomy 21	Low Risk			Normal		Full-Term Delivery，Normal	Follow-Up Completed
Advanced maternal age				No Abnormalities Found	Normal		Full-Term Delivery，Normal	Follow-Up Completed
Abnormal maternal serum screening tests	Trisomy 21	Low Risk			Normal		Full-Term Delivery，Normal	Follow-Up Completed
Abnormal maternal serum screening tests	Trisomy 21	Low Risk			Normal		Full-Term Delivery，Normal	Follow-Up Completed
Advanced maternal age					Normal		Full-Term Delivery，Normal	Follow-Up Completed
Advanced maternal age					Normal		Full-Term Delivery，Normal	Follow-Up Completed
Advanced maternal age					Normal		Labor Induction	Follow-Up Completed
History of exposure to teratogenic factors					Normal		Full-Term Delivery，Normal	Follow-Up Completed
Advanced maternal age					Normal		Full-Term Delivery，Normal	Follow-Up Completed
Advanced maternal age	Low Risk	Low Risk			Normal		Full-Term Delivery，Normal	Follow-Up Completed
Abnormal maternal serum screening tests	Trisomy 21	Low Risk		No Abnormalities Found	Normal		Full-Term Delivery，Normal	Follow-Up Completed
Advanced maternal age					Normal		Full-Term Delivery，Normal	Follow-Up Completed
Advanced maternal age					Normal		Full-Term Delivery，Normal	Follow-Up Completed
Advanced maternal age					Trisomy 18	47，XN，+18	Labor Induction	Follow-Up Completed
Advanced maternal age					Normal		Preterm Delivery，Normal	Follow-Up Completed
Abnormal maternal serum screening tests	Trisomy 21	Low Risk			Normal		Full-Term Delivery，Normal	Follow-Up Completed
Advanced maternal age					Normal		Full-Term Delivery，Normal	Follow-Up Completed
Abnormal maternal serum screening tests	Trisomy 21	Low Risk			Normal		Full-Term Delivery，Normal	Follow-Up Completed
Abnormal pregnancy history					Normal		Full-Term Delivery，Normal	Follow-Up Completed
Advanced maternal age					Normal		Full-Term Delivery，Normal	Follow-Up Completed
Advanced maternal age					Normal		Full-Term Delivery，Normal	Follow-Up Completed
Advanced maternal age					Normal		Full-Term Delivery，Normal	Follow-Up Completed
Abnormal maternal serum screening tests	Trisomy 21	Low Risk			Normal		Full-Term Delivery，Normal	Follow-Up Completed
Advanced maternal age					Normal		Full-Term Delivery，Normal	Follow-Up Completed
Advanced maternal age					Normal		Full-Term Delivery，Normal	Follow-Up Completed
Abnormal maternal serum screening tests	Trisomy 21	Low Risk			Normal		Full-Term Delivery，Normal	Follow-Up Completed
Pathological ultrasound findings				No Abnormalities Found	Normal		Full-Term Delivery，Normal	Follow-Up Completed
Advanced maternal age					Normal		Full-Term Delivery，Normal	Follow-Up Completed
Abnormal maternal serum screening tests	Trisomy 21	Low Risk			Normal		Full-Term Delivery，Normal	Follow-Up Completed
Advanced maternal age					Normal		Full-Term Delivery，Normal	Follow-Up Completed
Advanced maternal age					Normal		Full-Term Delivery，Normal	Follow-Up Completed
Abnormal maternal serum screening tests	Trisomy 21	Low Risk			Normal			Follow-Up No Response
Advanced maternal age					Normal		Full-Term Delivery，Normal	Follow-Up Completed
Abnormal maternal serum screening tests	Trisomy 21	Low Risk			Normal		Full-Term Delivery，Normal	Follow-Up Completed
Abnormal pregnancy history					Normal		Full-Term Delivery，Normal	Follow-Up Completed
Abnormal maternal serum screening tests	Trisomy 21	Low Risk			Normal		Full-Term Delivery，Normal	Follow-Up Completed
Abnormal maternal serum screening tests	Trisomy 21	Low Risk			Normal		Full-Term Delivery，Normal	Follow-Up Completed
Abnormal maternal serum screening tests	Trisomy 21	Low Risk			Normal		Full-Term Delivery，Normal	Follow-Up Completed
Abnormal maternal serum screening tests	Trisomy 21	Low Risk			Normal		Full-Term Delivery，Normal	Follow-Up Completed
Advanced maternal age					Normal		Full-Term Delivery，Normal	Follow-Up Completed
Abnormal maternal serum screening tests	Trisomy 18	Low Risk			Normal		Full-Term Delivery，Normal	Follow-Up Completed
Abnormal maternal serum screening tests	Trisomy 21	Low Risk			Normal		Full-Term Delivery，Normal	Follow-Up Completed
History of exposure to teratogenic factors				Suspected Abnormality	Normal		Full-Term Delivery，Normal	Follow-Up Completed
Advanced maternal age					Normal		Full-Term Delivery，Normal	Follow-Up Completed
Advanced maternal age					Normal		Full-Term Delivery，Normal	Follow-Up Completed
Abnormal maternal serum screening tests					Normal		Full-Term Delivery，Normal	Follow-Up Completed
Advanced maternal age					Normal		Full-Term Delivery，Normal	Follow-Up Completed
Abnormal maternal serum screening tests	Trisomy 21	Low Risk			Normal		Full-Term Delivery，Normal	Follow-Up Completed
Pathological ultrasound findings				Suspected Abnormality	Normal		Full-Term Delivery，Normal	Follow-Up Completed
Advanced maternal age				No Abnormalities Found	Normal		Full-Term Delivery，Normal	Follow-Up Completed
Abnormal maternal serum screening tests	Trisomy 21	Low Risk			Normal		Full-Term Delivery，Normal	Follow-Up Completed
Abnormal maternal serum screening tests	Trisomy 21	Low Risk			Normal		Full-Term Delivery，Normal	Follow-Up Completed
Other conditions considered by physicians	Low Risk	Low Risk			Normal		Full-Term Delivery，Normal	Follow-Up Completed
Advanced maternal age					Normal		Full-Term Delivery，Normal	Follow-Up Completed
Abnormal pregnancy history				No Abnormalities Found	Normal		Full-Term Delivery，Normal	Follow-Up Completed
Advanced maternal age					Normal			Follow-Up No Response
Abnormal pregnancy history					Normal			Follow-Up No Response
Advanced maternal age					Normal		Full-Term Delivery，Normal	Follow-Up Completed
Abnormal maternal serum screening tests	Trisomy 21	Low Risk			Normal		Full-Term Delivery，Normal	Follow-Up Completed
Abnormal maternal serum screening tests	Trisomy 21	Low Risk			Trisomy 21	47，XN，+21	Labor Induction	Follow-Up Completed
Abnormal maternal serum screening tests	Trisomy 21	Low Risk			Normal		Full-Term Delivery，Normal	Follow-Up Completed
Abnormal maternal serum screening tests	Trisomy 18	Low Risk			Normal		Full-Term Delivery，Normal	Follow-Up Completed
Family History	Low Risk	Low Risk			Normal		Full-Term Delivery，Normal	Follow-Up Completed
Abnormal maternal serum screening tests	Trisomy 21	Low Risk			Normal		Full-Term Delivery，Normal	Follow-Up Completed
Abnormal maternal serum screening tests	Trisomy 21	Low Risk			Normal		Full-Term Delivery，Normal	Follow-Up Completed
Advanced maternal age					Normal		Full-Term Delivery，Normal	Follow-Up Completed
Abnormal maternal serum screening tests	Trisomy 21	Low Risk			Normal		Full-Term Delivery，Normal	Follow-Up Completed
Abnormal maternal serum screening tests					Normal		Full-Term Delivery，Normal	Follow-Up Completed
Abnormal maternal serum screening tests	Trisomy 21	Low Risk			Normal		Full-Term Delivery，Normal	Follow-Up Completed
Advanced maternal age					Normal		Full-Term Delivery，Normal	Follow-Up Completed
Advanced maternal age				No Abnormalities Found	Normal		Full-Term Delivery，Normal	Follow-Up Completed
Abnormal maternal serum screening tests	Trisomy 18	Low Risk			Normal		Full-Term Delivery，Normal	Follow-Up Completed
Advanced maternal age					Normal		Full-Term Delivery，Normal	Follow-Up Completed
Advanced maternal age					Normal		Full-Term Delivery，Normal	Follow-Up Completed
Abnormal maternal serum screening tests	Trisomy 21	Low Risk			Normal		Full-Term Delivery，Normal	Follow-Up Completed
Advanced maternal age					Normal		Full-Term Delivery，Normal	Follow-Up Completed
Advanced maternal age					Normal		Full-Term Delivery，Normal	Follow-Up Completed
Abnormal maternal serum screening tests	Trisomy 21	Low Risk			Normal		Full-Term Delivery，Normal	Follow-Up Completed
Advanced maternal age					Normal		Full-Term Delivery，Normal	Follow-Up Completed
Abnormal maternal serum screening tests	Trisomy 21	Low Risk			Normal		Full-Term Delivery，Normal	Follow-Up Completed
Abnormal maternal serum screening tests	Trisomy 21	Low Risk			Normal		Full-Term Delivery，Normal	Follow-Up Completed
Advanced maternal age					Normal		Full-Term Delivery，Normal	Follow-Up Completed
Advanced maternal age					Normal		Full-Term Delivery，Normal	Follow-Up Completed
Advanced maternal age					Normal		Full-Term Delivery，Normal	Follow-Up Completed
Chromosomal abnormalities in one or both spouses					Normal		Full-Term Delivery，Normal	Follow-Up Completed
Advanced maternal age				Suspected Abnormality	Normal		Full-Term Delivery，Normal	Follow-Up Completed
Abnormal maternal serum screening tests					Normal		Full-Term Delivery，Normal	Follow-Up Completed
Advanced maternal age					Normal		Full-Term Delivery，Normal	Follow-Up Completed
Abnormal maternal serum screening tests	Trisomy 21	Low Risk			Normal		Full-Term Delivery，Normal	Follow-Up Completed
Abnormal maternal serum screening tests	Trisomy 21	Low Risk			Normal			Follow-Up No Response
Advanced maternal age					Normal		Full-Term Delivery，Normal	Follow-Up Completed
Abnormal maternal serum screening tests	Trisomy 21	Low Risk			Normal		Full-Term Delivery，Normal	Follow-Up Completed
Abnormal maternal serum screening tests	Trisomy 21	Low Risk		No Abnormalities Found	Normal		Full-Term Delivery，Normal	Follow-Up Completed
Advanced maternal age				No Abnormalities Found	Normal		Full-Term Delivery，Normal	Follow-Up Completed
Abnormal pregnancy history					Normal		Full-Term Delivery，Normal	Follow-Up Completed
Abnormal maternal serum screening tests	Trisomy 21	Low Risk			Normal		Full-Term Delivery，Normal	Follow-Up Completed
Advanced maternal age				No Abnormalities Found	Normal			Follow-Up No Response
Advanced maternal age				No Abnormalities Found	Normal		Full-Term Delivery，Normal	Follow-Up Completed
Abnormal maternal serum screening tests	Trisomy 21	Low Risk			Normal		Full-Term Delivery，Normal	Follow-Up Completed
Abnormal maternal serum screening tests	Trisomy 21	Low Risk			Normal		Full-Term Delivery，Normal	Follow-Up Completed
Advanced maternal age					Normal		Full-Term Delivery，Normal	Follow-Up Completed
Advanced maternal age				No Abnormalities Found	Normal		Full-Term Delivery，Normal	Follow-Up Completed
Abnormal maternal serum screening tests					Normal		Full-Term Delivery，Normal	Follow-Up Completed
Advanced maternal age					Normal		Full-Term Delivery，Normal	Follow-Up Completed
Abnormal maternal serum screening tests					Normal		Full-Term Delivery，Normal	Follow-Up Completed
Advanced maternal age					Normal		Full-Term Delivery，Normal	Follow-Up Completed
Advanced maternal age					Normal		Full-Term Delivery，Normal	Follow-Up Completed
Abnormal maternal serum screening tests	Trisomy 18	Low Risk		Abnormality	Normal			Follow-Up No Response
Abnormal maternal serum screening tests	Trisomy 21	Low Risk			Normal		Full-Term Delivery，Normal	Follow-Up Completed
Advanced maternal age					Normal		Full-Term Delivery，Normal	Follow-Up Completed
Abnormal maternal serum screening tests	Trisomy 21	Low Risk			Normal		Full-Term Delivery，Normal	Follow-Up Completed
Abnormal maternal serum screening tests	Trisomy 21	Low Risk		No Abnormalities Found	Normal		Full-Term Delivery，Normal	Follow-Up Completed
Abnormal maternal serum screening tests	Trisomy 21	High Risk		No Abnormalities Found	Normal		Full-Term Delivery，Normal	Follow-Up Completed
Advanced maternal age					Normal		Full-Term Delivery，Normal	Follow-Up Completed
Abnormal maternal serum screening tests	Trisomy 21	Low Risk			Normal		Full-Term Delivery，Normal	Follow-Up Completed
Advanced maternal age					Normal		Full-Term Delivery，Normal	Follow-Up Completed
Advanced maternal age					Normal		Full-Term Delivery，Normal	Follow-Up Completed
Abnormal maternal serum screening tests	Trisomy 21	Low Risk		No Abnormalities Found	Normal		Full-Term Delivery，Normal	Follow-Up Completed
Pathological ultrasound findings	Low Risk	Low Risk		No Abnormalities Found	Normal			Follow-Up No Response
Abnormal maternal serum screening tests	Trisomy 21	Low Risk			Normal		Full-Term Delivery，Normal	Follow-Up Completed
Advanced maternal age					Normal		Full-Term Delivery，Normal	Follow-Up Completed
Pathological ultrasound findings				No Abnormalities Found	Normal		Full-Term Delivery，Normal	Follow-Up Completed
Advanced maternal age					Normal		Full-Term Delivery，Normal	Follow-Up Completed
Abnormal maternal serum screening tests	Trisomy 18	Low Risk			Normal		Full-Term Delivery，Normal	Follow-Up Completed
Advanced maternal age					Normal		Full-Term Delivery，Normal	Follow-Up Completed
Abnormal maternal serum screening tests					Trisomy 18	47,X？,18[10]/46,X?[10]	Labor Induction	Follow-Up Completed
Advanced maternal age				No Abnormalities Found	Normal		Full-Term Delivery，Normal	Follow-Up Completed
Pathological ultrasound findings				No Abnormalities Found	Normal		Full-Term Delivery，Normal	Follow-Up Completed
Abnormal maternal serum screening tests	Trisomy 21	Low Risk	Low Risk		Normal		Full-Term Delivery，Normal	Follow-Up Completed
Abnormal maternal serum screening tests	Trisomy 21	Low Risk			Normal		Full-Term Delivery，Normal	Follow-Up Completed
Abnormal maternal serum screening tests	Trisomy 21	Low Risk			Normal		Full-Term Delivery，Normal	Follow-Up Completed
Abnormal maternal serum screening tests	Trisomy 21	Low Risk			Normal		Full-Term Delivery，Normal	Follow-Up Completed
Abnormal maternal serum screening tests					Normal		Full-Term Delivery，Normal	Follow-Up Completed
Advanced maternal age					Normal		Full-Term Delivery，Normal	Follow-Up Completed
Advanced maternal age				No Abnormalities Found	Normal		Full-Term Delivery，Normal	Follow-Up Completed
Abnormal maternal serum screening tests	Trisomy 21	Low Risk			Normal		Full-Term Delivery，Normal	Follow-Up Completed
Abnormal maternal serum screening tests					Normal		Full-Term Delivery，Normal	Follow-Up Completed
Abnormal maternal serum screening tests	Trisomy 21	Low Risk			Normal		Full-Term Delivery，Normal	Follow-Up Completed
Abnormal maternal serum screening tests					Normal		Full-Term Delivery，Normal	Follow-Up Completed
Abnormal maternal serum screening tests	Trisomy 21	Low Risk			Normal		Full-Term Delivery，Normal	Follow-Up Completed
Abnormal pregnancy history					Normal		Full-Term Delivery，Normal	Follow-Up Completed
Pathological ultrasound findings					Normal		Full-Term Delivery，Normal	Follow-Up Completed
Advanced maternal age					Normal		Full-Term Delivery，Normal	Follow-Up Completed
Advanced maternal age					Normal			Follow-Up No Response
Abnormal maternal serum screening tests	Trisomy 21	Low Risk			Normal		Full-Term Delivery，Normal	Follow-Up Completed
Abnormal maternal serum screening tests					Normal		Full-Term Delivery，Normal	Follow-Up Completed
Abnormal maternal serum screening tests					Normal		Full-Term Delivery，Normal	Follow-Up Completed
Abnormal maternal serum screening tests					Normal		Full-Term Delivery，Normal	Follow-Up Completed
Advanced maternal age					Normal		Full-Term Delivery，Normal	Follow-Up Completed
Abnormal maternal serum screening tests	Trisomy 21	High Risk			Normal		Full-Term Delivery，Normal	Follow-Up Completed
Abnormal maternal serum screening tests	Trisomy 21	Low Risk			Normal		Full-Term Delivery，Normal	Follow-Up Completed
Advanced maternal age					Normal		Full-Term Delivery，Normal	Follow-Up Completed
Abnormal maternal serum screening tests	Trisomy 21	Low Risk			Normal		Full-Term Delivery，Normal	Follow-Up Completed
Abnormal maternal serum screening tests	Trisomy 21	Low Risk			Normal		Full-Term Delivery，Normal	Follow-Up Completed
Advanced maternal age					Normal		Full-Term Delivery，Normal	Follow-Up Completed
Advanced maternal age	Low Risk	Low Risk			Normal		Full-Term Delivery，Normal	Follow-Up Completed
Advanced maternal age				No Abnormalities Found	Normal		Full-Term Delivery，Normal	Follow-Up Completed
Advanced maternal age				No Abnormalities Found	Normal		Full-Term Delivery，Normal	Follow-Up Completed
Abnormal maternal serum screening tests	Trisomy 21	Low Risk			Normal		Full-Term Delivery，Normal	Follow-Up Completed
Advanced maternal age				No Abnormalities Found	Normal			Follow-Up No Response
Advanced maternal age					Normal		Full-Term Delivery，Normal	Follow-Up Completed
Advanced maternal age					Normal	47，XXY	Full-Term Delivery，Normal	Follow-Up Completed
Abnormal maternal serum screening tests	Trisomy 21	Low Risk			Normal		Full-Term Delivery，Normal	Follow-Up Completed
Abnormal maternal serum screening tests	Trisomy 21	Low Risk		No Abnormalities Found	Normal		Full-Term Delivery，Normal	Follow-Up Completed
Abnormal maternal serum screening tests	Trisomy 21	Low Risk			Normal		Full-Term Delivery，Normal	Follow-Up Completed
Advanced maternal age					Normal		Full-Term Delivery，Normal	Follow-Up Completed
Advanced maternal age					Normal		Full-Term Delivery，Normal	Follow-Up Completed
Advanced maternal age					Normal		Full-Term Delivery，Normal	Follow-Up Completed
Abnormal maternal serum screening tests	Trisomy 21	Low Risk		No Abnormalities Found	Normal		Full-Term Delivery，Normal	Follow-Up Completed
Abnormal maternal serum screening tests	Trisomy 21	Low Risk			Normal		Full-Term Delivery，Normal	Follow-Up Completed
Advanced maternal age				No Abnormalities Found	Normal		Full-Term Delivery，Normal	Follow-Up Completed
Abnormal maternal serum screening tests	Trisomy 21	Low Risk			Normal		Full-Term Delivery，Normal	Follow-Up Completed
Advanced maternal age					Normal		Full-Term Delivery，Normal	Follow-Up Completed
Abnormal maternal serum screening tests					Normal		Full-Term Delivery，Normal	Follow-Up Completed
Abnormal maternal serum screening tests					Normal			Follow-Up No Response
Advanced maternal age					Normal			Follow-Up No Response
Advanced maternal age					Normal		Full-Term Delivery，Normal	Follow-Up Completed
Advanced maternal age					Normal		Full-Term Delivery，Normal	Follow-Up Completed
Abnormal maternal serum screening tests	Trisomy 21	Low Risk			Normal			Follow-Up No Response
Abnormal maternal serum screening tests	Trisomy 21	Low Risk			Normal		Full-Term Delivery，Normal	Follow-Up Completed
Abnormal maternal serum screening tests	Trisomy 21	Low Risk			Normal		Full-Term Delivery，Normal	Follow-Up Completed
Abnormal maternal serum screening tests					Normal		Full-Term Delivery，Normal	Follow-Up Completed
Advanced maternal age					Normal		Full-Term Delivery，Normal	Follow-Up Completed
Advanced maternal age					Normal		Full-Term Delivery，Normal	Follow-Up Completed
Abnormal maternal serum screening tests	Trisomy 21	Low Risk			Normal		Full-Term Delivery，Normal	Follow-Up Completed
Abnormal maternal serum screening tests	Trisomy 21	Low Risk			Normal		Full-Term Delivery，Normal	Follow-Up Completed
Advanced maternal age					Normal			Follow-Up No Response
Abnormal maternal serum screening tests	Trisomy 21	Low Risk			Normal		Full-Term Delivery，Normal	Follow-Up Completed
Advanced maternal age					Normal		Full-Term Delivery，Normal	Follow-Up Completed
Abnormal maternal serum screening tests					Normal		Full-Term Delivery，Normal	Follow-Up Completed
Abnormal maternal serum screening tests	Trisomy 21	Low Risk			Normal		Full-Term Delivery，Normal	Follow-Up Completed
Advanced maternal age					Normal		Full-Term Delivery，Normal	Follow-Up Completed
Abnormal maternal serum screening tests					Normal			Follow-Up No Response
Abnormal maternal serum screening tests	Trisomy 18	Low Risk			Normal		Full-Term Delivery，Normal	Follow-Up Completed
Abnormal maternal serum screening tests					Normal		Full-Term Delivery，Normal	Follow-Up Completed
Abnormal maternal serum screening tests	Trisomy 21	Low Risk			Normal		Full-Term Delivery，Normal	Follow-Up Completed
Abnormal maternal serum screening tests	Trisomy 21	Low Risk			Normal		Full-Term Delivery，Normal	Follow-Up Completed
Advanced maternal age					Normal		Full-Term Delivery，Normal	Follow-Up Completed
Advanced maternal age					Normal			Follow-Up No Response
Advanced maternal age					Normal		Full-Term Delivery，Normal	Follow-Up Completed
Abnormal maternal serum screening tests	Trisomy 21	Low Risk			Normal		Full-Term Delivery，Normal	Follow-Up Completed
Advanced maternal age					Normal		Full-Term Delivery，Normal	Follow-Up Completed
Abnormal maternal serum screening tests	Trisomy 21	Low Risk			Normal		Full-Term Delivery，Normal	Follow-Up Completed
Advanced maternal age					Normal		Full-Term Delivery，Normal	Follow-Up Completed
Abnormal pregnancy history					Normal		Full-Term Delivery，Normal	Follow-Up Completed
Abnormal maternal serum screening tests	Trisomy 21	Low Risk			Normal		Full-Term Delivery，Normal	Follow-Up Completed
Abnormal maternal serum screening tests	Trisomy 21	Low Risk			Normal		Full-Term Delivery，Normal	Follow-Up Completed
Abnormal pregnancy history					Normal		Full-Term Delivery，Normal	Follow-Up Completed
Abnormal maternal serum screening tests	Trisomy 21	Low Risk			Normal		Full-Term Delivery，Normal	Follow-Up Completed
Advanced maternal age				Suspected Abnormality	Normal			Follow-Up No Response
Abnormal maternal serum screening tests	Trisomy 21	Low Risk			Normal		Labor Induction	Follow-Up Completed
Advanced maternal age					Normal		Full-Term Delivery，Normal	Follow-Up Completed
Abnormal maternal serum screening tests	Trisomy 21	Low Risk			Normal		Full-Term Delivery，Normal	Follow-Up Completed
Abnormal maternal serum screening tests	Trisomy 21	Low Risk			Normal		Full-Term Delivery，Normal	Follow-Up Completed
High-risk NIPT	Low Risk	Low Risk	Trisomy 18		Normal		Full-Term Delivery，Normal	Follow-Up Completed
Advanced maternal age					Normal		Full-Term Delivery，Normal	Follow-Up Completed
Advanced maternal age					Normal		Full-Term Delivery，Normal	Follow-Up Completed
Advanced maternal age					Normal		Full-Term Delivery，Normal	Follow-Up Completed
Pathological ultrasound findings	Low Risk	Low Risk			Normal		Full-Term Delivery，Normal	Follow-Up Completed
Advanced maternal age	Trisomy 21	Low Risk			Normal		Full-Term Delivery，Normal	Follow-Up Completed
Abnormal maternal serum screening tests					Normal		Full-Term Delivery，Normal	Follow-Up Completed
Abnormal pregnancy history					Normal		Full-Term Delivery，Normal	Follow-Up Completed
Abnormal maternal serum screening tests					Normal		Full-Term Delivery，Normal	Follow-Up Completed
Abnormal maternal serum screening tests	Trisomy 21	Low Risk			Normal		Full-Term Delivery，Normal	Follow-Up Completed
Abnormal maternal serum screening tests	Trisomy 21	Low Risk			Normal			Follow-Up No Response
Abnormal maternal serum screening tests	Trisomy 21	Low Risk			Normal		Full-Term Delivery，Normal	Follow-Up Completed
Abnormal maternal serum screening tests	Trisomy 21	High Risk		No Abnormalities Found	Normal		Full-Term Delivery，Normal	Follow-Up Completed
Advanced maternal age				No Abnormalities Found	Normal		Full-Term Delivery，Normal	Follow-Up Completed
Advanced maternal age					Normal		Full-Term Delivery，Normal	Follow-Up Completed
Abnormal maternal serum screening tests	Trisomy 21	Low Risk			Normal		Full-Term Delivery，Normal	Follow-Up Completed
Advanced maternal age					Normal		Full-Term Delivery，Normal	Follow-Up Completed
Congenital anomalies in one or both spouses					Normal		Full-Term Delivery，Normal	Follow-Up Completed
Abnormal maternal serum screening tests	Low Risk	Low Risk			Normal		Full-Term Delivery，Normal	Follow-Up Completed
Pathological ultrasound findings				No Abnormalities Found	Normal			Follow-Up No Response
Advanced maternal age					Normal		Full-Term Delivery，Normal	Follow-Up Completed
Advanced maternal age				No Abnormalities Found	Normal		Full-Term Delivery，Normal	Follow-Up Completed
Advanced maternal age					Normal		Full-Term Delivery，Normal	Follow-Up Completed
Advanced maternal age					Normal		Full-Term Delivery，Normal	Follow-Up Completed
Advanced maternal age					Normal			Follow-Up No Response
Abnormal maternal serum screening tests	Trisomy 21	Low Risk			Normal			Follow-Up No Response
Advanced maternal age					Normal		Full-Term Delivery，Normal	Follow-Up Completed
Advanced maternal age					Normal		Full-Term Delivery，Normal	Follow-Up Completed
Abnormal maternal serum screening tests	Trisomy 21	Low Risk			Normal			Follow-Up No Response
Abnormal maternal serum screening tests	Trisomy 21	Low Risk		Suspected Abnormality	Normal		Full-Term Delivery，Normal	Follow-Up Completed
Abnormal maternal serum screening tests	Trisomy 21	Low Risk			Normal		Full-Term Delivery，Normal	Follow-Up Completed
High-risk NIPT			Trisomy 21		Trisomy 21	47,x?,+21	Labor Induction	Follow-Up Completed
Abnormal maternal serum screening tests	Trisomy 18	Low Risk		No Abnormalities Found	Normal			Follow-Up No Response
Abnormal maternal serum screening tests	Trisomy 18	Low Risk			Other Chromosomal Abnormalities	47，X？+9	Labor Induction	Follow-Up Completed
Advanced maternal age					Normal		Full-Term Delivery，Normal	Follow-Up Completed
Abnormal maternal serum screening tests	Trisomy 21	Low Risk			Normal		Preterm Delivery，Normal	Follow-Up Completed
Advanced maternal age					Normal			Follow-Up No Response
Abnormal maternal serum screening tests					Normal		Full-Term Delivery，Normal	Follow-Up Completed
Advanced maternal age	Low Risk	Low Risk			Normal		Full-Term Delivery，Normal	Follow-Up Completed
Abnormal maternal serum screening tests	Trisomy 21	Low Risk			Normal		Full-Term Delivery，Normal	Follow-Up Completed
Abnormal pregnancy history				No Abnormalities Found	Normal		Full-Term Delivery，Normal	Follow-Up Completed
Advanced maternal age					Normal		Full-Term Delivery，Normal	Follow-Up Completed
Abnormal maternal serum screening tests	Trisomy 21	Low Risk			Normal		Full-Term Delivery，Normal	Follow-Up Completed
Abnormal pregnancy history					Normal		Full-Term Delivery，Normal	Follow-Up Completed
Abnormal maternal serum screening tests	Trisomy 18	Low Risk			Normal		Full-Term Delivery，Normal	Follow-Up Completed
Abnormal maternal serum screening tests	Trisomy 21	Low Risk			Normal		Full-Term Delivery，Normal	Follow-Up Completed
Advanced maternal age					Normal		Full-Term Delivery，Normal	Follow-Up Completed
Advanced maternal age					Normal		Full-Term Delivery，Normal	Follow-Up Completed
Abnormal maternal serum screening tests	Trisomy 21	Low Risk			Normal		Full-Term Delivery，Normal	Follow-Up Completed
Abnormal maternal serum screening tests	Trisomy 21	Low Risk			Normal		Full-Term Delivery，Normal	Follow-Up Completed
Abnormal maternal serum screening tests	Trisomy 21	Low Risk		No Abnormalities Found	Normal		Full-Term Delivery，Normal	Follow-Up Completed
Abnormal maternal serum screening tests	Trisomy 21	Low Risk			Normal			Follow-Up No Response
Pathological ultrasound findings					Normal		Full-Term Delivery，Normal	Follow-Up Completed
Advanced maternal age					Normal		Full-Term Delivery，Normal	Follow-Up Completed
Abnormal maternal serum screening tests	Trisomy 21	Low Risk		Abnormality	Normal			Follow-Up No Response
History of exposure to teratogenic factors					Normal		Full-Term Delivery，Normal	Follow-Up Completed
Advanced maternal age					Normal		Full-Term Delivery，Normal	Follow-Up Completed
Advanced maternal age					Normal		Full-Term Delivery，Normal	Follow-Up Completed
Abnormal maternal serum screening tests	Trisomy 21	Low Risk			Normal			Follow-Up No Response
Abnormal maternal serum screening tests	Trisomy 21	Low Risk			Normal			Follow-Up No Response
Abnormal maternal serum screening tests	Trisomy 21	Low Risk			Normal		Full-Term Delivery，Normal	Follow-Up Completed
Advanced maternal age					Normal		Full-Term Delivery，Normal	Follow-Up Completed
Abnormal maternal serum screening tests	Trisomy 21	Low Risk			Normal		Full-Term Delivery，Normal	Follow-Up Completed
Abnormal maternal serum screening tests	Trisomy 21	Low Risk			Normal		Full-Term Delivery，Normal	Follow-Up Completed
Advanced maternal age					Normal		Full-Term Delivery，Normal	Follow-Up Completed
Advanced maternal age					Normal		Full-Term Delivery，Normal	Follow-Up Completed
Abnormal maternal serum screening tests	Trisomy 21	Low Risk			Normal		Full-Term Delivery，Normal	Follow-Up Completed
Abnormal maternal serum screening tests	Trisomy 21	Low Risk			Normal		Full-Term Delivery，Normal	Follow-Up Completed
Abnormal pregnancy history				No Abnormalities Found	Normal		Full-Term Delivery，Normal	Follow-Up Completed
Abnormal pregnancy history					Normal		Full-Term Delivery，Normal	Follow-Up Completed
Advanced maternal age					Normal		Full-Term Delivery，Normal	Follow-Up Completed
Abnormal maternal serum screening tests	Trisomy 21	Low Risk			Normal		Full-Term Delivery，Normal	Follow-Up Completed
Advanced maternal age					Normal		Full-Term Delivery，Normal	Follow-Up Completed
Abnormal maternal serum screening tests	Trisomy 21	Low Risk			Normal		Full-Term Delivery，Normal	Follow-Up Completed
Advanced maternal age					Normal		Full-Term Delivery，Normal	Follow-Up Completed
Advanced maternal age					Normal		Full-Term Delivery，Normal	Follow-Up Completed
Abnormal maternal serum screening tests					Normal		Full-Term Delivery，Normal	Follow-Up Completed
Advanced maternal age					Normal			Follow-Up No Response
Advanced maternal age					Normal		Full-Term Delivery，Normal	Follow-Up Completed
Abnormal maternal serum screening tests	Trisomy 21	Low Risk			Normal			Follow-Up No Response
Abnormal maternal serum screening tests	Trisomy 21	Low Risk			Normal		Full-Term Delivery，Normal	Follow-Up Completed
Advanced maternal age					Normal		Full-Term Delivery，Normal	Follow-Up Completed
Advanced maternal age					Normal		Full-Term Delivery，Normal	Follow-Up Completed
Abnormal maternal serum screening tests	Trisomy 21	Low Risk			Normal		Full-Term Delivery，Normal	Follow-Up Completed
Advanced maternal age				Suspected Abnormality	Normal		Full-Term Delivery，Normal	Follow-Up Completed
Abnormal maternal serum screening tests	Trisomy 21	Low Risk		Suspected Abnormality	Normal		Full-Term Delivery，Normal	Follow-Up Completed
Advanced maternal age					Normal		Full-Term Delivery，Normal	Follow-Up Completed
Abnormal maternal serum screening tests	Trisomy 18	Low Risk			Normal		Full-Term Delivery，Normal	Follow-Up Completed
Abnormal maternal serum screening tests	Trisomy 21	Low Risk			Normal		Full-Term Delivery，Normal	Follow-Up Completed
Advanced maternal age					Normal			Follow-Up No Response
Abnormal pregnancy history					Normal		Full-Term Delivery，Normal	Follow-Up Completed
Abnormal maternal serum screening tests	Trisomy 21	Low Risk			Normal		Full-Term Delivery，Normal	Follow-Up Completed
Advanced maternal age					Normal		Full-Term Delivery，Normal	Follow-Up Completed
Advanced maternal age				No Abnormalities Found	Normal		Full-Term Delivery，Normal	Follow-Up Completed
Advanced maternal age					Normal		Full-Term Delivery，Normal	Follow-Up Completed
Abnormal maternal serum screening tests	Trisomy 21	Low Risk			Normal		Full-Term Delivery，Normal	Follow-Up Completed
Advanced maternal age				No Abnormalities Found	Normal		Full-Term Delivery，Normal	Follow-Up Completed
Abnormal maternal serum screening tests	Trisomy 21	Low Risk		Abnormality	Normal		Full-Term Delivery，Normal	Follow-Up Completed
Advanced maternal age					Normal		Full-Term Delivery，Normal	Follow-Up Completed
Advanced maternal age					Normal		Full-Term Delivery，Normal	Follow-Up Completed
Abnormal maternal serum screening tests	Trisomy 21	Low Risk			Normal		Full-Term Delivery，Normal	Follow-Up Completed
Advanced maternal age					Normal		Full-Term Delivery，Normal	Follow-Up Completed
Advanced maternal age				No Abnormalities Found	Normal			Follow-Up No Response
Abnormal maternal serum screening tests	Trisomy 21	Low Risk			Normal			Follow-Up No Response
Abnormal maternal serum screening tests	Trisomy 21	Low Risk			Normal		Full-Term Delivery，Normal	Follow-Up Completed
Abnormal maternal serum screening tests	Trisomy 21	Low Risk			Normal			Follow-Up No Response
Abnormal maternal serum screening tests	Trisomy 21	Low Risk			Normal		Full-Term Delivery，Normal	Follow-Up Completed
Advanced maternal age					Normal			Follow-Up No Response
Advanced maternal age					Normal		Full-Term Delivery，Normal	Follow-Up Completed
Pathological ultrasound findings					Normal		Full-Term Delivery，Normal	Follow-Up Completed
History of exposure to teratogenic factors					Normal		Full-Term Delivery，Normal	Follow-Up Completed
Advanced maternal age					Normal		Full-Term Delivery，Normal	Follow-Up Completed
Advanced maternal age					Normal		Full-Term Delivery，Normal	Follow-Up Completed
Abnormal maternal serum screening tests	Trisomy 21	Low Risk			Normal		Full-Term Delivery，Normal	Follow-Up Completed
Advanced maternal age				No Abnormalities Found	Normal		Full-Term Delivery，Normal	Follow-Up Completed
Pathological ultrasound findings					Normal		Full-Term Delivery，Normal	Follow-Up Completed
Abnormal maternal serum screening tests					Normal		Full-Term Delivery，Normal	Follow-Up Completed
Abnormal maternal serum screening tests	Trisomy 21	Low Risk			Normal			Follow-Up No Response
Advanced maternal age					Normal			Follow-Up No Response
Abnormal maternal serum screening tests	Trisomy 21	Low Risk			Normal		Full-Term Delivery，Normal	Follow-Up Completed
Abnormal maternal serum screening tests	Trisomy 21	Low Risk			Normal		Full-Term Delivery，Normal	Follow-Up Completed
Advanced maternal age					Normal		Full-Term Delivery，Normal	Follow-Up Completed
Abnormal maternal serum screening tests					Normal		Full-Term Delivery，Normal	Follow-Up Completed
Abnormal maternal serum screening tests	Trisomy 21	Low Risk			Normal			Follow-Up No Response
Abnormal maternal serum screening tests				No Abnormalities Found	Normal		Full-Term Delivery，Normal	Follow-Up Completed
Abnormal maternal serum screening tests	Trisomy 21	Low Risk			Normal		Full-Term Delivery，Normal	Follow-Up Completed
Abnormal maternal serum screening tests	Trisomy 21	Low Risk			Normal		Full-Term Delivery，Normal	Follow-Up Completed
Advanced maternal age					Normal		Full-Term Delivery，Normal	Follow-Up Completed
Abnormal maternal serum screening tests	Trisomy 18	Low Risk			Normal		Full-Term Delivery，Normal	Follow-Up Completed
Abnormal maternal serum screening tests	Low Risk	Low Risk			Normal			Follow-Up No Response
Abnormal maternal serum screening tests	Trisomy 21	Low Risk			Normal		Full-Term Delivery，Normal	Follow-Up Completed
Abnormal maternal serum screening tests	Trisomy 21	Low Risk			Normal		Full-Term Delivery，Normal	Follow-Up Completed
Advanced maternal age					Normal		Full-Term Delivery，Normal	Follow-Up Completed
Advanced maternal age					Normal		Full-Term Delivery，Normal	Follow-Up Completed
Advanced maternal age					Normal			Follow-Up No Response
Advanced maternal age					Normal		Full-Term Delivery，Normal	Follow-Up Completed
Advanced maternal age					Normal		Full-Term Delivery，Normal	Follow-Up Completed
Abnormal maternal serum screening tests	Trisomy 21	Low Risk			Normal		Full-Term Delivery，Normal	Follow-Up Completed
Pathological ultrasound findings				No Abnormalities Found	Normal			Follow-Up No Response
Abnormal maternal serum screening tests	Trisomy 21	Low Risk			Normal		Full-Term Delivery，Normal	Follow-Up Completed
Abnormal maternal serum screening tests	Trisomy 21	Low Risk			Normal			Follow-Up No Response
Abnormal maternal serum screening tests	Trisomy 21	Low Risk			Normal		Full-Term Delivery，Normal	Follow-Up Completed
Advanced maternal age					Normal		Full-Term Delivery，Normal	Follow-Up Completed
Abnormal maternal serum screening tests					Normal		Full-Term Delivery，Normal	Follow-Up Completed
High-risk NIPT			Low Risk		Sex Chromosome Abnormalities	45，X[14]/46,X？[16]	Full-Term Delivery，Normal	Follow-Up Completed
Abnormal maternal serum screening tests					Normal		Full-Term Delivery，Normal	Follow-Up Completed
Abnormal maternal serum screening tests	Trisomy 21	Low Risk			Normal		Full-Term Delivery，Normal	Follow-Up Completed
Abnormal maternal serum screening tests	Trisomy 21	Low Risk			Normal		Full-Term Delivery，Normal	Follow-Up Completed
Advanced maternal age				No Abnormalities Found	Normal		Full-Term Delivery，Normal	Follow-Up Completed
Advanced maternal age					Normal		Full-Term Delivery，Normal	Follow-Up Completed
Pathological ultrasound findings	Low Risk	Low Risk			Normal		Full-Term Delivery，Normal	Follow-Up Completed
Abnormal maternal serum screening tests	Trisomy 21	Low Risk			Normal		Full-Term Delivery，Normal	Follow-Up Completed
Abnormal maternal serum screening tests	Trisomy 21	Low Risk			Normal		Full-Term Delivery，Normal	Follow-Up Completed
Pathological ultrasound findings	Low Risk	Low Risk	Low Risk	No Abnormalities Found	Normal		Full-Term Delivery，Normal	Follow-Up Completed
Abnormal maternal serum screening tests	Trisomy 21	Low Risk			Normal		Full-Term Delivery，Normal	Follow-Up Completed
Abnormal maternal serum screening tests	Trisomy 21	Low Risk			Normal		Full-Term Delivery，Normal	Follow-Up Completed
Abnormal maternal serum screening tests	Trisomy 21	Low Risk			Normal		Full-Term Delivery，Normal	Follow-Up Completed
Advanced maternal age					Normal		Full-Term Delivery，Normal	Follow-Up Completed
High-risk NIPT	Low Risk	Low Risk	Trisomy 21		Trisomy 21	47，X?,+21	Labor Induction	Follow-Up Completed
Advanced maternal age				No Abnormalities Found	Normal		Full-Term Delivery，Normal	Follow-Up Completed
Abnormal maternal serum screening tests	Trisomy 21	Low Risk			Normal		Full-Term Delivery，Normal	Follow-Up Completed
Abnormal maternal serum screening tests	Trisomy 21	Low Risk			Normal		Full-Term Delivery，Normal	Follow-Up Completed
Pathological ultrasound findings	Low Risk	Low Risk			Normal		Full-Term Delivery，Normal	Follow-Up Completed
Abnormal maternal serum screening tests	Trisomy 21	Low Risk			Normal		Full-Term Delivery，Normal	Follow-Up Completed
Abnormal maternal serum screening tests	Trisomy 21	Low Risk			Normal		Full-Term Delivery，Normal	Follow-Up Completed
Abnormal maternal serum screening tests	Trisomy 21	Low Risk			Normal		Full-Term Delivery，Normal	Follow-Up Completed
Pathological ultrasound findings					Normal			Follow-Up No Response
Abnormal pregnancy history					Normal		Labor Induction	Follow-Up Completed
Abnormal maternal serum screening tests	Trisomy 21	Low Risk			Normal		Full-Term Delivery，Normal	Follow-Up Completed
High-risk NIPT					Normal			Follow-Up No Response
Advanced maternal age					Normal		Full-Term Delivery，Normal	Follow-Up Completed
Abnormal maternal serum screening tests	Trisomy 21	Low Risk			Normal		Full-Term Delivery，Normal	Follow-Up Completed
Advanced maternal age					Normal		Full-Term Delivery，Normal	Follow-Up Completed
Advanced maternal age					Normal		Full-Term Delivery，Normal	Follow-Up Completed
Abnormal maternal serum screening tests					Normal		Full-Term Delivery，Normal	Follow-Up Completed
Abnormal maternal serum screening tests	Trisomy 21	Low Risk			Normal		Full-Term Delivery，Normal	Follow-Up Completed
Abnormal maternal serum screening tests	Trisomy 21	Low Risk			Normal		Full-Term Delivery，Normal	Follow-Up Completed
Abnormal maternal serum screening tests	Trisomy 21	Low Risk			Normal		Full-Term Delivery，Normal	Follow-Up Completed
Abnormal maternal serum screening tests	Trisomy 21	Low Risk			Normal		Full-Term Delivery，Normal	Follow-Up Completed
Advanced maternal age					Normal		Full-Term Delivery，Normal	Follow-Up Completed
Advanced maternal age					Normal		Full-Term Delivery，Normal	Follow-Up Completed
Pathological ultrasound findings	Low Risk	Low Risk			Normal		Full-Term Delivery，Normal	Follow-Up Completed
Pathological ultrasound findings				Abnormality	Normal		Full-Term Delivery，Normal	Follow-Up Completed
Advanced maternal age					Normal		Full-Term Delivery，Normal	Follow-Up Completed
Pathological ultrasound findings	Low Risk	Low Risk		Suspected Abnormality	Normal		Full-Term Delivery，Normal	Follow-Up Completed
Advanced maternal age					Normal		Full-Term Delivery，Normal	Follow-Up Completed
Abnormal maternal serum screening tests	Trisomy 21	Low Risk			Normal		Full-Term Delivery，Normal	Follow-Up Completed
Chromosomal abnormalities in one or both spouses					Normal			Follow-Up No Response
Abnormal maternal serum screening tests	Trisomy 21	Low Risk			Normal		Full-Term Delivery，Normal	Follow-Up Completed
Advanced maternal age					Normal		Full-Term Delivery，Normal	Follow-Up Completed
Abnormal maternal serum screening tests	Trisomy 21	Low Risk			Normal		Full-Term Delivery，Normal	Follow-Up Completed
Abnormal pregnancy history					Normal		Full-Term Delivery，Normal	Follow-Up Completed
Abnormal maternal serum screening tests	Trisomy 18	Low Risk		No Abnormalities Found	Normal		Full-Term Delivery，Normal	Follow-Up Completed
Pathological ultrasound findings	Low Risk	Low Risk			Normal		Full-Term Delivery，Normal	Follow-Up Completed
Abnormal maternal serum screening tests	Trisomy 21	Low Risk			Normal		Full-Term Delivery，Normal	Follow-Up Completed
Abnormal maternal serum screening tests	Trisomy 21	Low Risk			Normal		Full-Term Delivery，Normal	Follow-Up Completed
Advanced maternal age					Normal		Full-Term Delivery，Normal	Follow-Up Completed
Pathological ultrasound findings			Low Risk		Normal			Follow-Up No Response
Advanced maternal age					Normal		Full-Term Delivery，Normal	Follow-Up Completed
High-risk NIPT					Sex Chromosome Abnormalities	45，X[25]/47,xxx[5]	Labor Induction	Follow-Up Completed
Abnormal maternal serum screening tests	Trisomy 21	Low Risk			Normal		Full-Term Delivery，Normal	Follow-Up Completed
Advanced maternal age					Normal		Full-Term Delivery，Normal	Follow-Up Completed
Abnormal maternal serum screening tests	Trisomy 21	Low Risk			Normal		Full-Term Delivery，Normal	Follow-Up Completed
Pathological ultrasound findings					Normal		Full-Term Delivery，Normal	Follow-Up Completed
Abnormal maternal serum screening tests	Trisomy 21	Low Risk			Normal			Follow-Up No Response
Advanced maternal age					Normal		Full-Term Delivery，Normal	Follow-Up Completed
Advanced maternal age					Normal		Full-Term Delivery，Normal	Follow-Up Completed
Abnormal maternal serum screening tests	Trisomy 21	Low Risk			Normal		Full-Term Delivery，Normal	Follow-Up Completed
Abnormal maternal serum screening tests	Trisomy 21	Low Risk			Normal		Full-Term Delivery，Normal	Follow-Up Completed
Advanced maternal age				Abnormality	Trisomy 18	47，X？，+18	Labor Induction	Follow-Up Completed
Abnormal maternal serum screening tests	Trisomy 18	Low Risk			Normal		Full-Term Delivery，Normal	Follow-Up Completed
Abnormal maternal serum screening tests	Trisomy 21	Low Risk			Normal		Full-Term Delivery，Normal	Follow-Up Completed
Advanced maternal age					Normal		Full-Term Delivery，Normal	Follow-Up Completed
Abnormal maternal serum screening tests	Trisomy 21	Low Risk		No Abnormalities Found	Normal		Full-Term Delivery，Normal	Follow-Up Completed
Advanced maternal age					Normal		Full-Term Delivery，Normal	Follow-Up Completed
Abnormal maternal serum screening tests	Trisomy 21	Low Risk			Normal		Full-Term Delivery，Normal	Follow-Up Completed
Advanced maternal age				Abnormality	Normal			Follow-Up No Response
Advanced maternal age					Normal		Full-Term Delivery，Normal	Follow-Up Completed
Advanced maternal age					Normal		Full-Term Delivery，Normal	Follow-Up Completed
Abnormal maternal serum screening tests	Trisomy 21	Low Risk			Normal		Full-Term Delivery，Normal	Follow-Up Completed
Abnormal maternal serum screening tests	Trisomy 18	Low Risk		No Abnormalities Found	Normal		Full-Term Delivery，Normal	Follow-Up Completed
Chromosomal abnormalities in one or both spouses				No Abnormalities Found	Chromosomal Abnormality Carrier	46，X？，t(1;19)(p34;p13.1)pat	Full-Term Delivery，Normal	Follow-Up Completed
Abnormal maternal serum screening tests					Normal		Full-Term Delivery，Normal	Follow-Up Completed
Pathological ultrasound findings	Low Risk	Low Risk	Low Risk	No Abnormalities Found	Normal		Full-Term Delivery，Normal	Follow-Up Completed
Pathological ultrasound findings	Low Risk	Low Risk		Abnormality	Normal		Full-Term Delivery，Normal	Follow-Up Completed
Abnormal maternal serum screening tests	Trisomy 21	Low Risk			Normal		Full-Term Delivery，Normal	Follow-Up Completed
Advanced maternal age					Normal		Full-Term Delivery，Normal	Follow-Up Completed
Abnormal maternal serum screening tests					Normal		Full-Term Delivery，Normal	Follow-Up Completed
Abnormal maternal serum screening tests	Trisomy 18	Low Risk		Suspected Abnormality	Normal		Full-Term Delivery，Normal	Follow-Up Completed
Abnormal maternal serum screening tests	Trisomy 21	Low Risk			Normal		Full-Term Delivery，Normal	Follow-Up Completed
Abnormal maternal serum screening tests	Trisomy 21	Low Risk			Normal		Full-Term Delivery，Normal	Follow-Up Completed
Pathological ultrasound findings					Normal		Full-Term Delivery，Normal	Follow-Up Completed
Advanced maternal age					Normal		Full-Term Delivery，Normal	Follow-Up Completed
Pathological ultrasound findings				Abnormality	Normal		Full-Term Delivery，Normal	Follow-Up Completed
Advanced maternal age					Normal		Full-Term Delivery，Normal	Follow-Up Completed
Abnormal maternal serum screening tests	Trisomy 18	Low Risk			Normal		Full-Term Delivery，Normal	Follow-Up Completed
Abnormal maternal serum screening tests	Trisomy 21	Low Risk			Normal		Full-Term Delivery，Normal	Follow-Up Completed
Abnormal maternal serum screening tests	Trisomy 21	Low Risk			Normal		Full-Term Delivery，Normal	Follow-Up Completed
Advanced maternal age					Normal		Full-Term Delivery，Normal	Follow-Up Completed
Pathological ultrasound findings				Abnormality	Normal		Full-Term Delivery，Normal	Follow-Up Completed
Advanced maternal age					Normal		Full-Term Delivery，Normal	Follow-Up Completed
Abnormal maternal serum screening tests	Trisomy 21	Low Risk			Normal		Full-Term Delivery，Normal	Follow-Up Completed
Advanced maternal age					Normal		Full-Term Delivery，Normal	Follow-Up Completed
Pathological ultrasound findings				No Abnormalities Found	Normal		Labor Induction	Follow-Up Completed
Abnormal maternal serum screening tests	Trisomy 21	Low Risk			Normal		Full-Term Delivery，Normal	Follow-Up Completed
Advanced maternal age					Normal		Full-Term Delivery，Normal	Follow-Up Completed
Pathological ultrasound findings					Normal			Follow-Up No Response
Abnormal pregnancy history				No Abnormalities Found	Normal		Full-Term Delivery，Normal	Follow-Up Completed
Abnormal maternal serum screening tests	Trisomy 21	Low Risk			Normal		Full-Term Delivery，Normal	Follow-Up Completed
Pathological ultrasound findings	Low Risk	Low Risk			Normal		Labor Induction	Follow-Up Completed
Advanced maternal age					Normal		Full-Term Delivery，Normal	Follow-Up Completed
Advanced maternal age					Normal		Full-Term Delivery，Normal	Follow-Up Completed
Advanced maternal age					Normal		Full-Term Delivery，Normal	Follow-Up Completed
Advanced maternal age					Normal		Full-Term Delivery，Normal	Follow-Up Completed
Advanced maternal age				No Abnormalities Found	Normal		Full-Term Delivery，Normal	Follow-Up Completed
High-risk NIPT	Low Risk	Low Risk	Trisomy 18		Normal		Full-Term Delivery，Normal	Follow-Up Completed
Abnormal maternal serum screening tests	Trisomy 21	Low Risk			Normal		Full-Term Delivery，Normal	Follow-Up Completed
Abnormal maternal serum screening tests	Trisomy 21	Low Risk			Normal		Full-Term Delivery，Normal	Follow-Up Completed
Advanced maternal age					Normal		Full-Term Delivery，Normal	Follow-Up Completed
Abnormal maternal serum screening tests	Trisomy 21	Low Risk			Normal		Full-Term Delivery，Normal	Follow-Up Completed
Abnormal maternal serum screening tests	Trisomy 21	Low Risk			Normal		Full-Term Delivery，Normal	Follow-Up Completed
Abnormal maternal serum screening tests	Trisomy 21	Low Risk			Normal		Full-Term Delivery，Normal	Follow-Up Completed
Pathological ultrasound findings	Low Risk	Low Risk			Normal		Full-Term Delivery，Normal	Follow-Up Completed
Pathological ultrasound findings				No Abnormalities Found	Normal		Full-Term Delivery，Normal	Follow-Up Completed
Chromosomal abnormalities in one or both spouses	Low Risk	Low Risk		No Abnormalities Found	Normal		Full-Term Delivery，Normal	Follow-Up Completed
Abnormal maternal serum screening tests	Trisomy 18	Low Risk		No Abnormalities Found	Normal		Full-Term Delivery，Normal	Follow-Up Completed
Advanced maternal age					Normal		Full-Term Delivery，Normal	Follow-Up Completed
Advanced maternal age					Normal		Full-Term Delivery，Normal	Follow-Up Completed
Abnormal maternal serum screening tests					Normal		Full-Term Delivery，Normal	Follow-Up Completed
Pathological ultrasound findings	Low Risk	Low Risk		No Abnormalities Found	Normal		Full-Term Delivery，Normal	Follow-Up Completed
Advanced maternal age					Normal		Full-Term Delivery，Normal	Follow-Up Completed
Pathological ultrasound findings				No Abnormalities Found	Normal		Full-Term Delivery，Normal	Follow-Up Completed
Advanced maternal age					Normal		Full-Term Delivery，Normal	Follow-Up Completed
Advanced maternal age					Normal		Full-Term Delivery，Normal	Follow-Up Completed
Abnormal maternal serum screening tests	Trisomy 21	Low Risk			Normal		Full-Term Delivery，Normal	Follow-Up Completed
Abnormal maternal serum screening tests	Trisomy 21	Low Risk		No Abnormalities Found	Normal		Full-Term Delivery，Normal	Follow-Up Completed
Advanced maternal age				No Abnormalities Found	Normal		Full-Term Delivery，Normal	Follow-Up Completed
Abnormal maternal serum screening tests	Trisomy 21	Low Risk			Normal		Full-Term Delivery，Normal	Follow-Up Completed
Advanced maternal age					Normal		Full-Term Delivery，Normal	Follow-Up Completed
Advanced maternal age					Normal		Full-Term Delivery，Normal	Follow-Up Completed
Abnormal maternal serum screening tests	Trisomy 21	Low Risk			Normal		Full-Term Delivery，Normal	Follow-Up Completed
Advanced maternal age				No Abnormalities Found	Normal		Full-Term Delivery，Normal	Follow-Up Completed
Pathological ultrasound findings	Low Risk	Low Risk		Suspected Abnormality	Normal		Full-Term Delivery，Normal	Follow-Up Completed
Advanced maternal age					Normal		Full-Term Delivery，Normal	Follow-Up Completed
Abnormal maternal serum screening tests	Trisomy 18	Low Risk			Normal		Full-Term Delivery，Normal	Follow-Up Completed
Pathological ultrasound findings					Trisomy 21	47，X?,+21	Labor Induction	Follow-Up Completed
Abnormal maternal serum screening tests	Trisomy 21	Low Risk			Normal		Full-Term Delivery，Normal	Follow-Up Completed
Advanced maternal age				No Abnormalities Found	Normal		Full-Term Delivery，Normal	Follow-Up Completed
Abnormal maternal serum screening tests	Trisomy 21	Low Risk			Normal			Follow-Up No Response
Abnormal maternal serum screening tests	Trisomy 21	Low Risk			Normal		Full-Term Delivery，Normal	Follow-Up Completed
Advanced maternal age				No Abnormalities Found	Normal		Full-Term Delivery，Normal	Follow-Up Completed
Chromosomal abnormalities in one or both spouses	Low Risk	Low Risk			Normal		Full-Term Delivery，Normal	Follow-Up Completed
Advanced maternal age				Suspected Abnormality	Normal		Full-Term Delivery，Normal	Follow-Up Completed
Family History					Normal		Full-Term Delivery，Normal	Follow-Up Completed
Advanced maternal age					Normal		Full-Term Delivery，Normal	Follow-Up Completed
Abnormal maternal serum screening tests	Trisomy 21	Low Risk			Normal		Full-Term Delivery，Normal	Follow-Up Completed
Advanced maternal age					Normal		Full-Term Delivery，Normal	Follow-Up Completed
Advanced maternal age			Low Risk		Normal		Full-Term Delivery，Normal	Follow-Up Completed
Pathological ultrasound findings	Low Risk	Low Risk		Suspected Abnormality	Normal		Full-Term Delivery，Normal	Follow-Up Completed
Advanced maternal age					Normal		Full-Term Delivery，Normal	Follow-Up Completed
Abnormal maternal serum screening tests	Trisomy 21	Low Risk			Normal		Full-Term Delivery，Normal	Follow-Up Completed
Advanced maternal age					Normal			Follow-Up No Response
Abnormal maternal serum screening tests	Trisomy 21	Low Risk			Normal		Full-Term Delivery，Normal	Follow-Up Completed
Advanced maternal age					Normal		Full-Term Delivery，Normal	Follow-Up Completed
High-risk NIPT			Low Risk		Sex Chromosome Abnormalities	47，XXX	Labor Induction	Follow-Up Completed
Abnormal pregnancy history					Normal		Full-Term Delivery，Normal	Follow-Up Completed
Advanced maternal age					Normal		Full-Term Delivery，Normal	Follow-Up Completed
History of exposure to teratogenic factors				No Abnormalities Found	Normal		Labor Induction	Follow-Up Completed
Advanced maternal age					Normal		Full-Term Delivery，Normal	Follow-Up Completed
Pathological ultrasound findings					Normal		Full-Term Delivery，Normal	Follow-Up Completed
Advanced maternal age					Normal		Full-Term Delivery，Normal	Follow-Up Completed
Abnormal maternal serum screening tests	Trisomy 21	Low Risk			Normal		Full-Term Delivery，Normal	Follow-Up Completed
Advanced maternal age					Normal		Full-Term Delivery，Normal	Follow-Up Completed
Advanced maternal age					Normal		Full-Term Delivery，Normal	Follow-Up Completed
Advanced maternal age					Normal		Full-Term Delivery，Normal	Follow-Up Completed
Abnormal maternal serum screening tests	Trisomy 21	Low Risk			Normal		Full-Term Delivery，Normal	Follow-Up Completed
Abnormal maternal serum screening tests	Trisomy 18	Low Risk			Normal		Full-Term Delivery，Normal	Follow-Up Completed
Advanced maternal age	Low Risk	Low Risk			Normal		Full-Term Delivery，Normal	Follow-Up Completed
Advanced maternal age					Normal		Full-Term Delivery，Normal	Follow-Up Completed
Advanced maternal age					Sex Chromosome Abnormalities	47,xxy	Labor Induction	Follow-Up Completed
Pathological ultrasound findings				No Abnormalities Found	Normal		Full-Term Delivery，Normal	Follow-Up Completed
High-risk NIPT	Trisomy 21	Low Risk	Low Risk		Normal		Full-Term Delivery，Normal	Follow-Up Completed
Abnormal maternal serum screening tests	Trisomy 21	Low Risk			Normal		Full-Term Delivery，Normal	Follow-Up Completed
Abnormal maternal serum screening tests	Trisomy 21	Low Risk			Normal		Full-Term Delivery，Normal	Follow-Up Completed
Abnormal maternal serum screening tests	Trisomy 21	Low Risk			Normal		Full-Term Delivery，Normal	Follow-Up Completed
Advanced maternal age					Normal		Full-Term Delivery，Normal	Follow-Up Completed
Advanced maternal age					Normal		Full-Term Delivery，Normal	Follow-Up Completed
Abnormal maternal serum screening tests	Trisomy 21	Low Risk			Normal		Labor Induction	Follow-Up Completed
Pathological ultrasound findings	Low Risk	Low Risk			Normal		Full-Term Delivery，Normal	Follow-Up Completed
Advanced maternal age					Normal		Full-Term Delivery，Normal	Follow-Up Completed
Advanced maternal age					Normal		Full-Term Delivery，Normal	Follow-Up Completed
Abnormal maternal serum screening tests	Trisomy 21	Low Risk			Normal		Full-Term Delivery，Normal	Follow-Up Completed
Abnormal maternal serum screening tests	Trisomy 21	Low Risk			Normal		Full-Term Delivery，Normal	Follow-Up Completed
Advanced maternal age					Normal		Full-Term Delivery，Normal	Follow-Up Completed
Pathological ultrasound findings	Low Risk	Low Risk		No Abnormalities Found	Normal		Full-Term Delivery，Normal	Follow-Up Completed
Pathological ultrasound findings	Low Risk	Low Risk			Normal		Full-Term Delivery，Normal	Follow-Up Completed
Abnormal maternal serum screening tests	Trisomy 21	Low Risk			Normal			Follow-Up No Response
Abnormal maternal serum screening tests	Trisomy 21	Low Risk			Normal		Full-Term Delivery，Normal	Follow-Up Completed
Advanced maternal age					Normal		Full-Term Delivery，Normal	Follow-Up Completed
Abnormal pregnancy history					Normal		Full-Term Delivery，Normal	Follow-Up Completed
Pathological ultrasound findings	Low Risk	Low Risk			Normal		Full-Term Delivery，Normal	Follow-Up Completed
Abnormal maternal serum screening tests	Trisomy 21	Low Risk			Chromosomal Abnormality Carrier	46，X？，inv(7)(p13q11.1）	Full-Term Delivery，Normal	Follow-Up Completed
Advanced maternal age					Normal		Full-Term Delivery，Normal	Follow-Up Completed
Pathological ultrasound findings	Low Risk	Low Risk			Normal		Full-Term Delivery，Normal	Follow-Up Completed
Abnormal maternal serum screening tests					Normal		Full-Term Delivery，Normal	Follow-Up Completed
Chromosomal abnormalities in one or both spouses					Normal		Full-Term Delivery，Normal	Follow-Up Completed
Advanced maternal age					Normal		Full-Term Delivery，Normal	Follow-Up Completed
Pathological ultrasound findings					Normal		Full-Term Delivery，Normal	Follow-Up Completed
High-risk NIPT					Trisomy 21	47,X？+21	Labor Induction	Follow-Up Completed
Abnormal maternal serum screening tests					Normal		Full-Term Delivery，Normal	Follow-Up Completed
Pathological ultrasound findings					Normal		Full-Term Delivery，Normal	Follow-Up Completed
Abnormal pregnancy history				No Abnormalities Found	Normal		Full-Term Delivery，Normal	Follow-Up Completed
Abnormal maternal serum screening tests	Trisomy 21	Low Risk			Normal		Full-Term Delivery，Normal	Follow-Up Completed
Pathological ultrasound findings			Low Risk		Normal			Follow-Up No Response
Pathological ultrasound findings	Low Risk	Low Risk		Suspected Abnormality	Normal		Full-Term Delivery，Normal	Follow-Up Completed
Abnormal maternal serum screening tests					Normal		Full-Term Delivery，Normal	Follow-Up Completed
Pathological ultrasound findings	Low Risk	Low Risk			Normal		Full-Term Delivery，Normal	Follow-Up Completed
Advanced maternal age					Normal		Full-Term Delivery，Normal	Follow-Up Completed
Advanced maternal age					Normal		Full-Term Delivery，Normal	Follow-Up Completed
Abnormal maternal serum screening tests	Trisomy 21	Low Risk			Normal		Full-Term Delivery，Normal	Follow-Up Completed
Advanced maternal age					Normal		Full-Term Delivery，Normal	Follow-Up Completed
Advanced maternal age					Normal		Full-Term Delivery，Normal	Follow-Up Completed
Advanced maternal age					Normal		Full-Term Delivery，Normal	Follow-Up Completed
Abnormal pregnancy history					Normal		Full-Term Delivery，Normal	Follow-Up Completed
Abnormal maternal serum screening tests	Trisomy 21	Low Risk			Normal		Full-Term Delivery，Normal	Follow-Up Completed
History of exposure to teratogenic factors	Trisomy 18	Low Risk			Normal		Full-Term Delivery，Normal	Follow-Up Completed
Abnormal maternal serum screening tests	Trisomy 18	Low Risk			Normal		Full-Term Delivery，Normal	Follow-Up Completed
Abnormal maternal serum screening tests					Trisomy 21	47,X？+21	Labor Induction	Follow-Up Completed
Advanced maternal age					Normal		Full-Term Delivery，Normal	Follow-Up Completed
Abnormal maternal serum screening tests	Trisomy 21	Low Risk			Normal		Full-Term Delivery，Normal	Follow-Up Completed
Abnormal maternal serum screening tests	Trisomy 18	Low Risk			Normal		Full-Term Delivery，Normal	Follow-Up Completed
Abnormal maternal serum screening tests				No Abnormalities Found	Normal		Full-Term Delivery，Normal	Follow-Up Completed
Pathological ultrasound findings	Low Risk	Low Risk			Normal			Follow-Up No Response
Pathological ultrasound findings				No Abnormalities Found	Normal		Full-Term Delivery，Normal	Follow-Up Completed
Abnormal maternal serum screening tests	Trisomy 21	Low Risk		Suspected Abnormality	Normal		Full-Term Delivery，Normal	Follow-Up Completed
Abnormal maternal serum screening tests	Trisomy 21	Low Risk			Normal		Full-Term Delivery，Normal	Follow-Up Completed
Advanced maternal age					Normal		Full-Term Delivery，Normal	Follow-Up Completed
Advanced maternal age				Suspected Abnormality	Normal		Full-Term Delivery，Normal	Follow-Up Completed
Abnormal maternal serum screening tests					Normal		Full-Term Delivery，Normal	Follow-Up Completed
Abnormal maternal serum screening tests	Trisomy 21	Low Risk			Normal		Full-Term Delivery，Normal	Follow-Up Completed
Pathological ultrasound findings				No Abnormalities Found	Normal			Follow-Up No Response
Abnormal maternal serum screening tests					Normal		Full-Term Delivery，Normal	Follow-Up Completed
Advanced maternal age					Normal		Full-Term Delivery，Normal	Follow-Up Completed
Advanced maternal age				Suspected Abnormality	Normal		Full-Term Delivery，Normal	Follow-Up Completed
Advanced maternal age					Normal		Full-Term Delivery，Normal	Follow-Up Completed
Abnormal pregnancy history					Normal		Full-Term Delivery，Normal	Follow-Up Completed
Abnormal maternal serum screening tests	Trisomy 21	Low Risk			Normal		Full-Term Delivery，Normal	Follow-Up Completed
Chromosomal abnormalities in one or both spouses	Low Risk	Low Risk			Normal		Full-Term Delivery，Normal	Follow-Up Completed
Abnormal pregnancy history					Normal		Full-Term Delivery，Normal	Follow-Up Completed
Abnormal maternal serum screening tests	Trisomy 21	Low Risk			Normal		Full-Term Delivery，Normal	Follow-Up Completed
Advanced maternal age					Normal		Full-Term Delivery，Normal	Follow-Up Completed
Abnormal maternal serum screening tests	Trisomy 21	Low Risk			Normal		Full-Term Delivery，Normal	Follow-Up Completed
Pathological ultrasound findings				No Abnormalities Found	Normal		Full-Term Delivery，Normal	Follow-Up Completed
Abnormal maternal serum screening tests	Trisomy 21	Low Risk			Normal		Full-Term Delivery，Normal	Follow-Up Completed
Pathological ultrasound findings	Low Risk	Low Risk			Normal			Follow-Up No Response
Abnormal maternal serum screening tests	Trisomy 21	Low Risk			Normal		Full-Term Delivery，Normal	Follow-Up Completed
Advanced maternal age					Normal		Full-Term Delivery，Normal	Follow-Up Completed
Pathological ultrasound findings					Normal		Full-Term Delivery，Normal	Follow-Up Completed
Abnormal maternal serum screening tests	Trisomy 21	Low Risk			Normal		Full-Term Delivery，Normal	Follow-Up Completed
Abnormal maternal serum screening tests	Trisomy 21	Low Risk			Normal		Full-Term Delivery，Normal	Follow-Up Completed
Abnormal maternal serum screening tests	Trisomy 21	Low Risk			Normal		Full-Term Delivery，Normal	Follow-Up Completed
Abnormal pregnancy history				No Abnormalities Found	Normal		Full-Term Delivery，Normal	Follow-Up Completed
Abnormal maternal serum screening tests	Trisomy 21	Low Risk			Normal		Full-Term Delivery，Normal	Follow-Up Completed
Advanced maternal age					Normal		Full-Term Delivery，Normal	Follow-Up Completed
Pathological ultrasound findings	Low Risk	Low Risk			Normal		Full-Term Delivery，Normal	Follow-Up Completed
Advanced maternal age					Normal		Full-Term Delivery，Normal	Follow-Up Completed
Abnormal maternal serum screening tests	Trisomy 21	Low Risk			Normal		Full-Term Delivery，Normal	Follow-Up Completed
Abnormal maternal serum screening tests	Trisomy 21	Low Risk			Normal		Full-Term Delivery，Normal	Follow-Up Completed
Advanced maternal age					Normal		Full-Term Delivery，Normal	Follow-Up Completed
Abnormal maternal serum screening tests	Trisomy 21	Low Risk			Normal		Full-Term Delivery，Normal	Follow-Up Completed
Pathological ultrasound findings					Normal		Full-Term Delivery，Normal	Follow-Up Completed
Abnormal maternal serum screening tests	Trisomy 21	Low Risk			Normal		Full-Term Delivery，Normal	Follow-Up Completed
Abnormal maternal serum screening tests	Trisomy 18	Low Risk		No Abnormalities Found	Normal		Full-Term Delivery，Normal	Follow-Up Completed
Advanced maternal age					Normal		Full-Term Delivery，Normal	Follow-Up Completed
Advanced maternal age				Suspected Abnormality	Normal		Full-Term Delivery，Normal	Follow-Up Completed
Advanced maternal age					Normal		Full-Term Delivery，Normal	Follow-Up Completed
Abnormal maternal serum screening tests					Normal		Full-Term Delivery，Normal	Follow-Up Completed
Abnormal maternal serum screening tests	Trisomy 21	Low Risk			Normal		Full-Term Delivery，Normal	Follow-Up Completed
Advanced maternal age					Normal		Full-Term Delivery，Normal	Follow-Up Completed
Advanced maternal age				No Abnormalities Found	Normal		Full-Term Delivery，Normal	Follow-Up Completed
Advanced maternal age					Normal		Full-Term Delivery，Normal	Follow-Up Completed
Pathological ultrasound findings					Normal		Full-Term Delivery，Normal	Follow-Up Completed
Abnormal maternal serum screening tests	Trisomy 21	Low Risk		No Abnormalities Found	Normal		Full-Term Delivery，Normal	Follow-Up Completed
Chromosomal abnormalities in one or both spouses	Low Risk	Low Risk			Normal		Full-Term Delivery，Normal	Follow-Up Completed
Other conditions considered by physicians					Normal		Full-Term Delivery，Normal	Follow-Up Completed
Advanced maternal age				No Abnormalities Found	Normal		Full-Term Delivery，Normal	Follow-Up Completed
Pathological ultrasound findings				No Abnormalities Found	Normal		Full-Term Delivery，Normal	Follow-Up Completed
Abnormal maternal serum screening tests	Trisomy 21	Low Risk			Normal		Full-Term Delivery，Normal	Follow-Up Completed
Pathological ultrasound findings				No Abnormalities Found	Normal		Full-Term Delivery，Normal	Follow-Up Completed
Abnormal maternal serum screening tests	Trisomy 18	Low Risk		No Abnormalities Found	Normal		Full-Term Delivery，Normal	Follow-Up Completed
Advanced maternal age				No Abnormalities Found	Normal		Full-Term Delivery，Normal	Follow-Up Completed
Advanced maternal age					Normal		Full-Term Delivery，Normal	Follow-Up Completed
Chromosomal abnormalities in one or both spouses					Normal		Full-Term Delivery，Normal	Follow-Up Completed
Pathological ultrasound findings					Normal		Full-Term Delivery，Normal	Follow-Up Completed
Abnormal maternal serum screening tests	Trisomy 21	Low Risk			Normal		Full-Term Delivery，Normal	Follow-Up Completed
History of exposure to teratogenic factors					Normal		Full-Term Delivery，Normal	Follow-Up Completed
Abnormal maternal serum screening tests	Trisomy 21	Low Risk			Normal		Full-Term Delivery，Normal	Follow-Up Completed
Abnormal maternal serum screening tests					Normal		Full-Term Delivery，Normal	Follow-Up Completed
Abnormal maternal serum screening tests	Trisomy 21	Low Risk			Normal		Full-Term Delivery，Normal	Follow-Up Completed
Advanced maternal age					Normal		Full-Term Delivery，Normal	Follow-Up Completed
High-risk NIPT	Low Risk	Low Risk	Low Risk		Normal		Full-Term Delivery，Normal	Follow-Up Completed
Pathological ultrasound findings	Low Risk	Low Risk			Normal		Full-Term Delivery，Normal	Follow-Up Completed
Abnormal maternal serum screening tests					Normal		Full-Term Delivery，Normal	Follow-Up Completed
Abnormal maternal serum screening tests	Trisomy 21	Low Risk			Normal		Full-Term Delivery，Normal	Follow-Up Completed
Abnormal maternal serum screening tests	Trisomy 21	Low Risk		No Abnormalities Found	Normal		Full-Term Delivery，Normal	Follow-Up Completed
Abnormal maternal serum screening tests	Trisomy 21	Low Risk			Normal		Full-Term Delivery，Normal	Follow-Up Completed
Advanced maternal age					Normal		Full-Term Delivery，Normal	Follow-Up Completed
Pathological ultrasound findings					Normal		Full-Term Delivery，Normal	Follow-Up Completed
Advanced maternal age					Normal		Full-Term Delivery，Normal	Follow-Up Completed
Abnormal maternal serum screening tests	Trisomy 21	Low Risk			Normal		Full-Term Delivery，Normal	Follow-Up Completed
Advanced maternal age					Normal		Full-Term Delivery，Normal	Follow-Up Completed
Advanced maternal age					Normal		Full-Term Delivery，Normal	Follow-Up Completed
Abnormal maternal serum screening tests					Normal		Full-Term Delivery，Normal	Follow-Up Completed
Family History					Normal		Full-Term Delivery，Normal	Follow-Up Completed
Advanced maternal age					Normal		Full-Term Delivery，Normal	Follow-Up Completed
Advanced maternal age					Normal		Full-Term Delivery，Normal	Follow-Up Completed
Pathological ultrasound findings					Normal		Full-Term Delivery，Normal	Follow-Up Completed
Abnormal maternal serum screening tests					Normal		Full-Term Delivery，Normal	Follow-Up Completed
Advanced maternal age					Normal		Full-Term Delivery，Normal	Follow-Up Completed
Abnormal maternal serum screening tests	Low Risk	Low Risk			Normal		Full-Term Delivery，Normal	Follow-Up Completed
Abnormal maternal serum screening tests					Normal		Full-Term Delivery，Normal	Follow-Up Completed
Advanced maternal age				No Abnormalities Found	Normal		Full-Term Delivery，Normal	Follow-Up Completed
Abnormal pregnancy history				No Abnormalities Found	Normal		Full-Term Delivery，Normal	Follow-Up Completed
Abnormal maternal serum screening tests	Trisomy 18	Low Risk			Normal		Full-Term Delivery，Normal	Follow-Up Completed
Pathological ultrasound findings	Low Risk	Low Risk		No Abnormalities Found	Normal		Full-Term Delivery，Normal	Follow-Up Completed
Advanced maternal age					Normal		Full-Term Delivery，Normal	Follow-Up Completed
Abnormal maternal serum screening tests	Trisomy 18	Low Risk			Normal		Full-Term Delivery，Normal	Follow-Up Completed
History of exposure to teratogenic factors				No Abnormalities Found	Normal		Full-Term Delivery，Normal	Follow-Up Completed
Abnormal maternal serum screening tests	Trisomy 18	Low Risk			Normal		Full-Term Delivery，Normal	Follow-Up Completed
Advanced maternal age				No Abnormalities Found	Normal		Full-Term Delivery，Normal	Follow-Up Completed
Advanced maternal age					Normal		Full-Term Delivery，Normal	Follow-Up Completed
Abnormal maternal serum screening tests					Normal		Full-Term Delivery，Normal	Follow-Up Completed
Abnormal maternal serum screening tests	Trisomy 21	Low Risk			Normal		Full-Term Delivery，Normal	Follow-Up Completed
Abnormal maternal serum screening tests					Normal		Labor Induction	Follow-Up Completed
Abnormal maternal serum screening tests	Trisomy 21	Low Risk			Normal		Full-Term Delivery，Normal	Follow-Up Completed
Abnormal maternal serum screening tests	Trisomy 21	Low Risk			Normal		Labor Induction	Follow-Up Completed
Abnormal maternal serum screening tests	Trisomy 21	Low Risk			Normal		Full-Term Delivery，Normal	Follow-Up Completed
Pathological ultrasound findings	Low Risk	Low Risk			Normal		Full-Term Delivery，Normal	Follow-Up Completed
Abnormal pregnancy history	Low Risk	Low Risk			Normal		Full-Term Delivery，Normal	Follow-Up Completed
Pathological ultrasound findings					Normal		Full-Term Delivery，Normal	Follow-Up Completed
Advanced maternal age	Trisomy 21	Low Risk			Normal		Full-Term Delivery，Normal	Follow-Up Completed
Advanced maternal age					Normal		Full-Term Delivery，Normal	Follow-Up Completed
Advanced maternal age					Normal		Full-Term Delivery，Normal	Follow-Up Completed
Pathological ultrasound findings	Low Risk	Low Risk			Normal		Full-Term Delivery，Normal	Follow-Up Completed
Advanced maternal age					Normal		Full-Term Delivery，Normal	Follow-Up Completed
Pathological ultrasound findings			Low Risk		Normal		Full-Term Delivery，Normal	Follow-Up Completed
Pathological ultrasound findings				No Abnormalities Found	Normal		Full-Term Delivery，Normal	Follow-Up Completed
Abnormal maternal serum screening tests	Trisomy 18	Low Risk			Normal		Full-Term Delivery，Normal	Follow-Up Completed
Abnormal maternal serum screening tests	Trisomy 21	Low Risk			Normal		Full-Term Delivery，Normal	Follow-Up Completed
High-risk NIPT					Trisomy 21	47，X?,+21	Labor Induction	Follow-Up Completed
Abnormal maternal serum screening tests	Trisomy 21	Low Risk			Normal		Full-Term Delivery，Normal	Follow-Up Completed
Abnormal maternal serum screening tests	Trisomy 21	Low Risk		No Abnormalities Found	Normal		Full-Term Delivery，Normal	Follow-Up Completed
Abnormal maternal serum screening tests	Trisomy 21	Low Risk			Normal		Full-Term Delivery，Normal	Follow-Up Completed
Advanced maternal age					Normal		Full-Term Delivery，Normal	Follow-Up Completed
Abnormal maternal serum screening tests	Trisomy 21	Low Risk			Normal		Full-Term Delivery，Normal	Follow-Up Completed
Pathological ultrasound findings					Normal		Full-Term Delivery，Normal	Follow-Up Completed
Abnormal maternal serum screening tests	Trisomy 21	Low Risk			Normal		Full-Term Delivery，Normal	Follow-Up Completed
Abnormal maternal serum screening tests	Trisomy 21	Low Risk			Normal		Full-Term Delivery，Normal	Follow-Up Completed
Abnormal maternal serum screening tests	Trisomy 21	Low Risk			Normal		Full-Term Delivery，Normal	Follow-Up Completed
Abnormal maternal serum screening tests					Normal		Full-Term Delivery，Normal	Follow-Up Completed
Advanced maternal age					Normal		Full-Term Delivery，Normal	Follow-Up Completed
Pathological ultrasound findings				No Abnormalities Found	Normal		Full-Term Delivery，Normal	Follow-Up Completed
Advanced maternal age					Normal		Full-Term Delivery，Normal	Follow-Up Completed
High-risk NIPT					Sex Chromosome Abnormalities	47，XYY		Follow-Up Not Completed
Advanced maternal age					Normal		Full-Term Delivery，Normal	Follow-Up Completed
Abnormal maternal serum screening tests	Trisomy 21	Low Risk			Normal		Full-Term Delivery，Normal	Follow-Up Completed
Abnormal pregnancy history	Low Risk	Low Risk		Suspected Abnormality	Normal		Full-Term Delivery，Normal	Follow-Up Completed
Abnormal maternal serum screening tests	Trisomy 21	Low Risk			Normal		Full-Term Delivery，Normal	Follow-Up Completed
Pathological ultrasound findings					Normal		Full-Term Delivery，Normal	Follow-Up Completed
Abnormal maternal serum screening tests	Trisomy 21	Low Risk			Normal		Full-Term Delivery，Normal	Follow-Up Completed
Abnormal maternal serum screening tests	Trisomy 21	Low Risk			Normal		Full-Term Delivery，Normal	Follow-Up Completed
Advanced maternal age					Normal		Full-Term Delivery，Normal	Follow-Up Completed
Advanced maternal age				No Abnormalities Found	Normal		Full-Term Delivery，Normal	Follow-Up Completed
Pathological ultrasound findings	Low Risk	Low Risk			Normal		Full-Term Delivery，Normal	Follow-Up Completed
Abnormal maternal serum screening tests	Trisomy 21	Low Risk			Normal		Full-Term Delivery，Normal	Follow-Up Completed
Advanced maternal age					Normal		Full-Term Delivery，Normal	Follow-Up Completed
Abnormal maternal serum screening tests	Trisomy 21	Low Risk			Normal		Full-Term Delivery，Normal	Follow-Up Completed
Abnormal maternal serum screening tests	Trisomy 21	Low Risk			Normal		Full-Term Delivery，Normal	Follow-Up Completed
Pathological ultrasound findings			Low Risk	Suspected Abnormality	Normal		Full-Term Delivery，Normal	Follow-Up Completed
Advanced maternal age					Sex Chromosome Abnormalities	45,x[19]/47,XXX[11]	Labor Induction	Follow-Up Completed
Advanced maternal age					Normal		Full-Term Delivery，Normal	Follow-Up Completed
Advanced maternal age					Normal		Full-Term Delivery，Normal	Follow-Up Completed
Pathological ultrasound findings					Normal		Labor Induction	Follow-Up Completed
Advanced maternal age				Suspected Abnormality	Normal		Full-Term Delivery，Normal	Follow-Up Completed
Advanced maternal age	Low Risk	Low Risk			Normal		Full-Term Delivery，Normal	Follow-Up Completed
Chromosomal abnormalities in one or both spouses	Low Risk	Low Risk			Normal		Full-Term Delivery，Normal	Follow-Up Completed
Abnormal pregnancy history				No Abnormalities Found	Normal		Full-Term Delivery，Normal	Follow-Up Completed
Advanced maternal age					Normal		Full-Term Delivery，Normal	Follow-Up Completed
Advanced maternal age					Normal		Full-Term Delivery，Normal	Follow-Up Completed
Abnormal pregnancy history					Normal		Full-Term Delivery，Normal	Follow-Up Completed
Advanced maternal age					Normal		Full-Term Delivery，Normal	Follow-Up Completed
Advanced maternal age					Normal		Full-Term Delivery，Normal	Follow-Up Completed
Pathological ultrasound findings					Normal		Full-Term Delivery，Normal	Follow-Up Completed
Advanced maternal age					Normal		Full-Term Delivery，Normal	Follow-Up Completed
Pathological ultrasound findings					Normal		Full-Term Delivery，Normal	Follow-Up Completed
Abnormal pregnancy history	Trisomy 18	Low Risk			Normal		Full-Term Delivery，Normal	Follow-Up Completed
Advanced maternal age					Normal		Full-Term Delivery，Normal	Follow-Up Completed
Abnormal maternal serum screening tests	Trisomy 21	Low Risk			Normal		Full-Term Delivery，Normal	Follow-Up Completed
Abnormal maternal serum screening tests	Trisomy 21	Low Risk			Normal		Full-Term Delivery，Normal	Follow-Up Completed
Abnormal pregnancy history				No Abnormalities Found	Normal		Labor Induction	Follow-Up Completed
Abnormal maternal serum screening tests					Normal		Full-Term Delivery，Normal	Follow-Up Completed
Pathological ultrasound findings					Normal		Full-Term Delivery，Normal	Follow-Up Completed
Pathological ultrasound findings			Low Risk	Suspected Abnormality	Normal		Full-Term Delivery，Normal	Follow-Up Completed
Advanced maternal age					Normal		Full-Term Delivery，Normal	Follow-Up Completed
Abnormal maternal serum screening tests	Trisomy 18	Low Risk			Normal		Full-Term Delivery，Normal	Follow-Up Completed
Pathological ultrasound findings					Normal		Full-Term Delivery，Normal	Follow-Up Completed
Advanced maternal age					Normal		Full-Term Delivery，Normal	Follow-Up Completed
Advanced maternal age					Normal		Full-Term Delivery，Normal	Follow-Up Completed
Pathological ultrasound findings				No Abnormalities Found	Normal		Full-Term Delivery，Normal	Follow-Up Completed
Advanced maternal age					Normal		Full-Term Delivery，Normal	Follow-Up Completed
Abnormal maternal serum screening tests	Trisomy 21	Low Risk			Normal		Full-Term Delivery，Normal	Follow-Up Completed
Advanced maternal age				Suspected Abnormality	Normal		Full-Term Delivery，Normal	Follow-Up Completed
Abnormal maternal serum screening tests				No Abnormalities Found	Normal		Full-Term Delivery，Normal	Follow-Up Completed
Pathological ultrasound findings	Low Risk	Low Risk			Normal		Full-Term Delivery，Normal	Follow-Up Completed
Pathological ultrasound findings					Normal		Full-Term Delivery，Normal	Follow-Up Completed
Advanced maternal age				No Abnormalities Found	Normal		Full-Term Delivery，Normal	Follow-Up Completed
Abnormal maternal serum screening tests	Trisomy 21	Low Risk			Normal		Full-Term Delivery，Normal	Follow-Up Completed
Advanced maternal age					Normal		Full-Term Delivery，Normal	Follow-Up Completed
Advanced maternal age					Normal		Full-Term Delivery，Normal	Follow-Up Completed
Pathological ultrasound findings				No Abnormalities Found	Normal		Full-Term Delivery，Normal	Follow-Up Completed
History of exposure to teratogenic factors				No Abnormalities Found	Normal		Full-Term Delivery，Normal	Follow-Up Completed
Advanced maternal age					Normal		Full-Term Delivery，Normal	Follow-Up Completed
Abnormal maternal serum screening tests	Trisomy 21	Low Risk			Normal		Full-Term Delivery，Normal	Follow-Up Completed
Advanced maternal age					Normal		Full-Term Delivery，Normal	Follow-Up Completed
Advanced maternal age					Normal		Full-Term Delivery，Normal	Follow-Up Completed
Abnormal maternal serum screening tests					Normal		Full-Term Delivery，Normal	Follow-Up Completed
Abnormal maternal serum screening tests	Trisomy 21	Low Risk			Normal		Full-Term Delivery，Normal	Follow-Up Completed
Abnormal maternal serum screening tests	Trisomy 21	Low Risk			Normal		Full-Term Delivery，Normal	Follow-Up Completed
Advanced maternal age					Normal		Full-Term Delivery，Normal	Follow-Up Completed
History of exposure to teratogenic factors					Normal		Full-Term Delivery，Normal	Follow-Up Completed
Abnormal maternal serum screening tests	Trisomy 21	Low Risk			Normal		Full-Term Delivery，Normal	Follow-Up Completed
Pathological ultrasound findings					Normal		Full-Term Delivery，Normal	Follow-Up Completed
Abnormal maternal serum screening tests	Trisomy 21	Low Risk			Normal		Full-Term Delivery，Normal	Follow-Up Completed
Pathological ultrasound findings	Low Risk	Low Risk			Normal		Full-Term Delivery，Normal	Follow-Up Completed
Abnormal pregnancy history					Normal		Full-Term Delivery，Normal	Follow-Up Completed
Abnormal maternal serum screening tests	Trisomy 18	Low Risk			Normal		Full-Term Delivery，Normal	Follow-Up Completed
History of exposure to teratogenic factors					Normal		Full-Term Delivery，Normal	Follow-Up Completed
Pathological ultrasound findings				No Abnormalities Found	Normal		Full-Term Delivery，Normal	Follow-Up Completed
Abnormal maternal serum screening tests	Trisomy 21	High Risk		No Abnormalities Found	Normal		Full-Term Delivery，Normal	Follow-Up Completed
Advanced maternal age					Normal		Full-Term Delivery，Normal	Follow-Up Completed
Advanced maternal age					Normal		Full-Term Delivery，Normal	Follow-Up Completed
Advanced maternal age					Normal		Full-Term Delivery，Normal	Follow-Up Completed
Advanced maternal age				No Abnormalities Found	Normal		Full-Term Delivery，Normal	Follow-Up Completed
High-risk NIPT			Low Risk		Normal		Full-Term Delivery，Normal	Follow-Up Completed
Pathological ultrasound findings				Suspected Abnormality	Normal		Full-Term Delivery，Normal	Follow-Up Completed
Advanced maternal age					Normal		Full-Term Delivery，Normal	Follow-Up Completed
Pathological ultrasound findings	Low Risk	Low Risk		Suspected Abnormality	Normal		Full-Term Delivery，Normal	Follow-Up Completed
Pathological ultrasound findings	Low Risk	Low Risk			Normal		Full-Term Delivery，Normal	Follow-Up Completed
Pathological ultrasound findings	Low Risk	Low Risk		No Abnormalities Found	Normal		Full-Term Delivery，Normal	Follow-Up Completed
Pathological ultrasound findings	Low Risk	Low Risk			Normal		Labor Induction	Follow-Up Completed
Pathological ultrasound findings				No Abnormalities Found	Normal		Full-Term Delivery，Normal	Follow-Up Completed
Abnormal maternal serum screening tests	Trisomy 21	Low Risk			Sex Chromosome Abnormalities	45，X[23]/46,XY[7]	Labor Induction	Follow-Up Completed
Advanced maternal age					Normal		Full-Term Delivery，Normal	Follow-Up Completed
Advanced maternal age					Normal		Full-Term Delivery，Normal	Follow-Up Completed
Abnormal maternal serum screening tests					Normal		Full-Term Delivery，Normal	Follow-Up Completed
Abnormal maternal serum screening tests	Trisomy 21	Low Risk		No Abnormalities Found	Normal		Full-Term Delivery，Normal	Follow-Up Completed
Abnormal maternal serum screening tests				No Abnormalities Found	Normal		Full-Term Delivery，Normal	Follow-Up Completed
Advanced maternal age					Normal		Full-Term Delivery，Normal	Follow-Up Completed
High-risk NIPT			Low Risk		Normal		Full-Term Delivery，Normal	Follow-Up Completed
Abnormal maternal serum screening tests	Trisomy 18	Low Risk			Chromosomal Abnormality Carrier	46,X?,t(4;10)(p10;p10)pat		Follow-Up Completed
Abnormal pregnancy history					Normal		Full-Term Delivery，Normal	Follow-Up Completed
Pathological ultrasound findings	Low Risk	Low Risk	Low Risk		Normal		Full-Term Delivery，Normal	Follow-Up Completed
Abnormal maternal serum screening tests	Trisomy 18	Low Risk			Normal		Full-Term Delivery，Normal	Follow-Up Completed
Abnormal maternal serum screening tests	Trisomy 21	Low Risk			Normal		Full-Term Delivery，Normal	Follow-Up Completed
Abnormal pregnancy history				No Abnormalities Found	Normal		Full-Term Delivery，Normal	Follow-Up Completed
Advanced maternal age					Normal		Full-Term Delivery，Normal	Follow-Up Completed
Abnormal maternal serum screening tests	Trisomy 21	Low Risk			Normal		Full-Term Delivery，Normal	Follow-Up Completed
Abnormal maternal serum screening tests	Trisomy 21	Low Risk			Normal		Full-Term Delivery，Normal	Follow-Up Completed
Pathological ultrasound findings					Normal		Full-Term Delivery，Normal	Follow-Up Completed
Advanced maternal age					Normal		Full-Term Delivery，Normal	Follow-Up Completed
Advanced maternal age					Normal		Full-Term Delivery，Normal	Follow-Up Completed
Abnormal maternal serum screening tests	Trisomy 21	Low Risk			Normal		Full-Term Delivery，Normal	Follow-Up Completed
Abnormal maternal serum screening tests	Trisomy 21	Low Risk			Normal		Full-Term Delivery，Normal	Follow-Up Completed
Advanced maternal age				No Abnormalities Found	Normal		Full-Term Delivery，Normal	Follow-Up Completed
Congenital anomalies in one or both spouses					Normal		Full-Term Delivery，Normal	Follow-Up Completed
Chromosomal abnormalities in one or both spouses					Normal		Full-Term Delivery，Normal	Follow-Up Completed
Abnormal maternal serum screening tests	Trisomy 21	Low Risk			Normal		Full-Term Delivery，Normal	Follow-Up Completed
Abnormal maternal serum screening tests	Trisomy 21	Low Risk			Normal		Full-Term Delivery，Normal	Follow-Up Completed
Advanced maternal age				Suspected Abnormality	Normal		Full-Term Delivery，Normal	Follow-Up Completed
Abnormal maternal serum screening tests					Normal		Full-Term Delivery，Normal	Follow-Up Completed
Abnormal pregnancy history				No Abnormalities Found	Normal		Full-Term Delivery，Normal	Follow-Up Completed
Pathological ultrasound findings					Sex Chromosome Abnormalities	47,XYY	Labor Induction	Follow-Up Completed
Advanced maternal age					Normal		Full-Term Delivery，Normal	Follow-Up Completed
Abnormal maternal serum screening tests	Trisomy 21	Low Risk			Normal		Full-Term Delivery，Normal	Follow-Up Completed
Advanced maternal age					Normal		Full-Term Delivery，Normal	Follow-Up Completed
Abnormal maternal serum screening tests	Trisomy 21	Low Risk			Normal		Full-Term Delivery，Normal	Follow-Up Completed
Advanced maternal age					Normal		Full-Term Delivery，Normal	Follow-Up Completed
Advanced maternal age				No Abnormalities Found	Normal		Full-Term Delivery，Normal	Follow-Up Completed
Abnormal maternal serum screening tests	Trisomy 21	Low Risk			Normal		Full-Term Delivery，Normal	Follow-Up Completed
Abnormal maternal serum screening tests	Trisomy 21	Low Risk			Normal		Full-Term Delivery，Normal	Follow-Up Completed
Abnormal maternal serum screening tests	Trisomy 21	Low Risk	Low Risk		Normal		Full-Term Delivery，Normal	Follow-Up Completed
Pathological ultrasound findings				Abnormality	Normal		Full-Term Delivery，Normal	Follow-Up Completed
Abnormal maternal serum screening tests	Trisomy 21	Low Risk			Normal		Full-Term Delivery，Normal	Follow-Up Completed
Abnormal maternal serum screening tests					Normal		Full-Term Delivery，Normal	Follow-Up Completed
Advanced maternal age					Normal		Full-Term Delivery，Normal	Follow-Up Completed
Abnormal maternal serum screening tests					Normal		Full-Term Delivery，Normal	Follow-Up Completed
Advanced maternal age					Normal		Full-Term Delivery，Normal	Follow-Up Completed
Chromosomal abnormalities in one or both spouses					Normal		Full-Term Delivery，Normal	Follow-Up Completed
Abnormal maternal serum screening tests	Trisomy 21	Low Risk			Normal		Full-Term Delivery，Normal	Follow-Up Completed
Advanced maternal age					Normal		Full-Term Delivery，Normal	Follow-Up Completed
Abnormal maternal serum screening tests	Trisomy 21	Low Risk			Normal		Full-Term Delivery，Normal	Follow-Up Completed
Pathological ultrasound findings				Suspected Abnormality	Normal		Full-Term Delivery，Normal	Follow-Up Completed
Advanced maternal age					Normal		Full-Term Delivery，Normal	Follow-Up Completed
Chromosomal abnormalities in one or both spouses					Chromosomal Abnormality Carrier	46，X?,t(8;20)(p24.3;p11.2)mat，inv(9)(p12q13)pat		Follow-Up Not Completed
Abnormal maternal serum screening tests	Trisomy 21	Low Risk		No Abnormalities Found	Normal		Full-Term Delivery，Normal	Follow-Up Completed
Pathological ultrasound findings	Low Risk	Low Risk		Suspected Abnormality	Chromosomal Abnormality Carrier	46，X?,t(1;7)(p36.1;p13)mat		Follow-Up Completed
Advanced maternal age					Normal		Full-Term Delivery，Normal	Follow-Up Completed
Pathological ultrasound findings	Low Risk	Low Risk			Normal		Full-Term Delivery，Normal	Follow-Up Completed
Advanced maternal age					Normal		Full-Term Delivery，Normal	Follow-Up Completed
Advanced maternal age					Normal		Full-Term Delivery，Normal	Follow-Up Completed
Advanced maternal age					Normal		Full-Term Delivery，Normal	Follow-Up Completed
Abnormal maternal serum screening tests	Trisomy 21	Low Risk			Normal		Full-Term Delivery，Normal	Follow-Up Completed
Advanced maternal age					Normal		Full-Term Delivery，Normal	Follow-Up Completed
Abnormal maternal serum screening tests					Normal		Full-Term Delivery，Normal	Follow-Up Completed
Abnormal maternal serum screening tests	Low Risk	Low Risk			Normal		Full-Term Delivery，Normal	Follow-Up Completed
Abnormal maternal serum screening tests	Trisomy 21	Low Risk			Normal		Full-Term Delivery，Normal	Follow-Up Completed
Abnormal maternal serum screening tests	Trisomy 21	Low Risk			Normal		Full-Term Delivery，Normal	Follow-Up Completed
Abnormal maternal serum screening tests	Trisomy 21	Low Risk			Normal		Full-Term Delivery，Normal	Follow-Up Completed
Abnormal maternal serum screening tests	Trisomy 21	Low Risk			Normal		Full-Term Delivery，Normal	Follow-Up Completed
Abnormal maternal serum screening tests	Trisomy 21	Low Risk			Normal		Full-Term Delivery，Normal	Follow-Up Completed
Abnormal maternal serum screening tests	Trisomy 21	Low Risk			Normal		Full-Term Delivery，Normal	Follow-Up Completed
Abnormal pregnancy history				No Abnormalities Found	Normal		Full-Term Delivery，Normal	Follow-Up Completed
Abnormal maternal serum screening tests	Trisomy 21	Low Risk			Normal		Full-Term Delivery，Normal	Follow-Up Completed
Advanced maternal age					Normal		Full-Term Delivery，Normal	Follow-Up Completed
Abnormal maternal serum screening tests	Trisomy 21	Low Risk			Normal		Full-Term Delivery，Normal	Follow-Up Completed
Abnormal maternal serum screening tests	Trisomy 21	Low Risk			Normal		Full-Term Delivery，Normal	Follow-Up Completed
Abnormal maternal serum screening tests	Trisomy 21	Low Risk			Normal		Full-Term Delivery，Normal	Follow-Up Completed
Advanced maternal age					Normal		Full-Term Delivery，Normal	Follow-Up Completed
Abnormal maternal serum screening tests	Trisomy 21	High Risk			Normal		Full-Term Delivery，Normal	Follow-Up Completed
Abnormal pregnancy history					Normal		Full-Term Delivery，Normal	Follow-Up Completed
Advanced maternal age				No Abnormalities Found	Normal		Full-Term Delivery，Normal	Follow-Up Completed
Advanced maternal age					Normal		Full-Term Delivery，Normal	Follow-Up Completed
Advanced maternal age					Normal		Full-Term Delivery，Normal	Follow-Up Completed
Advanced maternal age				No Abnormalities Found	Normal		Full-Term Delivery，Normal	Follow-Up Completed
Abnormal maternal serum screening tests	Trisomy 21	Low Risk			Normal		Full-Term Delivery，Normal	Follow-Up Completed
Pathological ultrasound findings	Low Risk	Low Risk		No Abnormalities Found	Normal		Full-Term Delivery，Normal	Follow-Up Completed
Pathological ultrasound findings					Normal		Full-Term Delivery，Normal	Follow-Up Completed
High-risk NIPT	Trisomy 21	Low Risk	Trisomy 21		Trisomy 21	47,X？，+21	Labor Induction	Follow-Up Completed
Abnormal maternal serum screening tests	Trisomy 21	Low Risk			Normal		Full-Term Delivery，Normal	Follow-Up Completed
Pathological ultrasound findings	Low Risk	Low Risk		No Abnormalities Found	Normal		Full-Term Delivery，Normal	Follow-Up Completed
Advanced maternal age					Normal		Full-Term Delivery，Normal	Follow-Up Completed
Pathological ultrasound findings			Low Risk		Normal		Full-Term Delivery，Normal	Follow-Up Completed
Abnormal maternal serum screening tests	Trisomy 21	Low Risk			Normal		Full-Term Delivery，Normal	Follow-Up Completed
Abnormal maternal serum screening tests					Normal		Full-Term Delivery，Normal	Follow-Up Completed
Abnormal pregnancy history				No Abnormalities Found	Normal		Full-Term Delivery，Normal	Follow-Up Completed
Abnormal maternal serum screening tests					Normal		Full-Term Delivery，Normal	Follow-Up Completed
Pathological ultrasound findings			Low Risk		Normal		Full-Term Delivery，Normal	Follow-Up Completed
Advanced maternal age					Normal		Full-Term Delivery，Normal	Follow-Up Completed
Abnormal maternal serum screening tests	Trisomy 18	Low Risk			Normal		Full-Term Delivery，Normal	Follow-Up Completed
Advanced maternal age					Normal		Full-Term Delivery，Normal	Follow-Up Completed
Advanced maternal age					Normal		Full-Term Delivery，Normal	Follow-Up Completed
High-risk NIPT			Low Risk		Sex Chromosome Abnormalities	47,XXY	Labor Induction	Follow-Up Completed
High-risk NIPT			Low Risk		Normal		Full-Term Delivery，Normal	Follow-Up Completed
Abnormal maternal serum screening tests	Trisomy 21	Low Risk			Normal		Full-Term Delivery，Normal	Follow-Up Completed
Abnormal maternal serum screening tests	Trisomy 18	Low Risk			Normal		Full-Term Delivery，Normal	Follow-Up Completed
Abnormal maternal serum screening tests	Trisomy 21	Low Risk			Normal		Full-Term Delivery，Normal	Follow-Up Completed
Pathological ultrasound findings					Trisomy 21	47，X?,+21		Follow-Up Completed
Abnormal maternal serum screening tests	Trisomy 21	Low Risk			Normal		Full-Term Delivery，Normal	Follow-Up Completed
Pathological ultrasound findings				No Abnormalities Found	Normal		Full-Term Delivery，Normal	Follow-Up Completed
Advanced maternal age					Trisomy 18	47，X？，+18		Follow-Up Completed
Advanced maternal age					Normal		Full-Term Delivery，Normal	Follow-Up Completed
Abnormal maternal serum screening tests	Trisomy 21	Low Risk		No Abnormalities Found	Normal		Full-Term Delivery，Normal	Follow-Up Completed
Abnormal maternal serum screening tests	Trisomy 21	Low Risk			Normal		Full-Term Delivery，Normal	Follow-Up Completed
Abnormal maternal serum screening tests	Trisomy 21	Low Risk			Normal		Full-Term Delivery，Normal	Follow-Up Completed
Pathological ultrasound findings	Low Risk	Low Risk			Normal		Full-Term Delivery，Normal	Follow-Up Completed
Abnormal maternal serum screening tests				No Abnormalities Found	Normal		Full-Term Delivery，Normal	Follow-Up Completed
Advanced maternal age					Normal		Full-Term Delivery，Normal	Follow-Up Completed
Advanced maternal age					Normal		Full-Term Delivery，Normal	Follow-Up Completed
Pathological ultrasound findings			Low Risk		Normal		Full-Term Delivery，Normal	Follow-Up Completed
Pathological ultrasound findings	Low Risk	Low Risk		Suspected Abnormality	Normal		Full-Term Delivery，Normal	Follow-Up Completed
Family History				No Abnormalities Found	Normal		Full-Term Delivery，Normal	Follow-Up Completed
Advanced maternal age					Normal		Full-Term Delivery，Normal	Follow-Up Completed
Abnormal maternal serum screening tests	Trisomy 21	Low Risk		Suspected Abnormality	Normal		Full-Term Delivery，Normal	Follow-Up Completed
Advanced maternal age					Normal		Full-Term Delivery，Normal	Follow-Up Completed
Abnormal maternal serum screening tests	Trisomy 21	Low Risk			Normal		Full-Term Delivery，Normal	Follow-Up Completed
Abnormal pregnancy history					Normal		Full-Term Delivery，Normal	Follow-Up Completed
Abnormal maternal serum screening tests	Trisomy 21	Low Risk			Normal		Full-Term Delivery，Normal	Follow-Up Completed
Advanced maternal age					Normal		Full-Term Delivery，Normal	Follow-Up Completed
Advanced maternal age					Normal		Full-Term Delivery，Normal	Follow-Up Completed
Advanced maternal age					Normal		Full-Term Delivery，Normal	Follow-Up Completed
Advanced maternal age					Normal		Full-Term Delivery，Normal	Follow-Up Completed
Advanced maternal age					Normal		Full-Term Delivery，Normal	Follow-Up Completed
Abnormal maternal serum screening tests	Trisomy 21	Low Risk			Normal		Full-Term Delivery，Normal	Follow-Up Completed
History of exposure to teratogenic factors					Normal		Full-Term Delivery，Normal	Follow-Up Completed
High-risk NIPT					Normal		Full-Term Delivery，Normal	Follow-Up Completed
Advanced maternal age					Normal		Full-Term Delivery，Normal	Follow-Up Completed
Advanced maternal age					Normal		Full-Term Delivery，Normal	Follow-Up Completed
Advanced maternal age				No Abnormalities Found	Normal		Full-Term Delivery，Normal	Follow-Up Completed
Advanced maternal age					Normal		Full-Term Delivery，Normal	Follow-Up Completed
Abnormal maternal serum screening tests	Trisomy 21	Low Risk			Normal		Full-Term Delivery，Normal	Follow-Up Completed
Advanced maternal age					Normal		Full-Term Delivery，Normal	Follow-Up Completed
Advanced maternal age					Normal		Full-Term Delivery，Normal	Follow-Up Completed
Advanced maternal age					Normal		Full-Term Delivery，Normal	Follow-Up Completed
Abnormal maternal serum screening tests	Trisomy 21	Low Risk			Normal		Full-Term Delivery，Normal	Follow-Up Completed
Advanced maternal age					Normal		Full-Term Delivery，Normal	Follow-Up Completed
Abnormal maternal serum screening tests	Trisomy 21	Low Risk			Normal		Full-Term Delivery，Normal	Follow-Up Completed
Advanced maternal age					Normal		Full-Term Delivery，Normal	Follow-Up Completed
Abnormal maternal serum screening tests	Trisomy 21	Low Risk			Normal		Full-Term Delivery，Normal	Follow-Up Completed
Advanced maternal age					Normal		Full-Term Delivery，Normal	Follow-Up Completed
Advanced maternal age					Normal		Full-Term Delivery，Normal	Follow-Up Completed
Advanced maternal age					Normal		Full-Term Delivery，Normal	Follow-Up Completed
Abnormal maternal serum screening tests	Trisomy 21	Low Risk			Normal		Full-Term Delivery，Normal	Follow-Up Completed
Pathological ultrasound findings	Low Risk	Low Risk			Normal		Full-Term Delivery，Normal	Follow-Up Completed
Advanced maternal age					Normal		Full-Term Delivery，Normal	Follow-Up Completed
Chromosomal abnormalities in one or both spouses	Low Risk	Low Risk		Suspected Abnormality	Normal		Full-Term Delivery，Normal	Follow-Up Completed
Abnormal maternal serum screening tests	Trisomy 21	Low Risk			Normal		Full-Term Delivery，Normal	Follow-Up Completed
Abnormal maternal serum screening tests	Trisomy 21	Low Risk			Normal		Full-Term Delivery，Normal	Follow-Up Completed
Abnormal maternal serum screening tests					Chromosomal Abnormality Carrier	46,X?，inv(11)(q13.1q23.3)mat		Follow-Up Completed
Family History					Normal		Full-Term Delivery，Normal	Follow-Up Completed
Advanced maternal age					Normal		Full-Term Delivery，Normal	Follow-Up Completed
Advanced maternal age					Normal		Full-Term Delivery，Normal	Follow-Up Completed
Advanced maternal age					Normal		Full-Term Delivery，Normal	Follow-Up Completed
Advanced maternal age					Normal		Full-Term Delivery，Normal	Follow-Up Completed
Advanced maternal age					Normal		Full-Term Delivery，Normal	Follow-Up Completed
Abnormal maternal serum screening tests	Trisomy 21	Low Risk			Normal		Full-Term Delivery，Normal	Follow-Up Completed
Pathological ultrasound findings					Normal		Full-Term Delivery，Normal	Follow-Up Completed
High-risk NIPT			Low Risk		Normal		Full-Term Delivery，Normal	Follow-Up Completed
Pathological ultrasound findings				Suspected Abnormality	Normal		Full-Term Delivery，Normal	Follow-Up Completed
Pathological ultrasound findings				Abnormality	Normal		Full-Term Delivery，Normal	Follow-Up Completed
Advanced maternal age					Normal		Full-Term Delivery，Normal	Follow-Up Completed
Pathological ultrasound findings	Low Risk	Low Risk			Normal		Full-Term Delivery，Normal	Follow-Up Completed
Advanced maternal age					Normal		Full-Term Delivery，Normal	Follow-Up Completed
Abnormal maternal serum screening tests	Trisomy 21	Low Risk		No Abnormalities Found	Normal		Full-Term Delivery，Normal	Follow-Up Completed
Abnormal maternal serum screening tests	Trisomy 21	Low Risk			Normal		Full-Term Delivery，Normal	Follow-Up Completed
Advanced maternal age					Normal		Full-Term Delivery，Normal	Follow-Up Completed
Advanced maternal age					Normal		Full-Term Delivery，Normal	Follow-Up Completed
Advanced maternal age					Normal		Full-Term Delivery，Normal	Follow-Up Completed
Abnormal maternal serum screening tests	Trisomy 21	Low Risk			Normal		Full-Term Delivery，Normal	Follow-Up Completed
Abnormal maternal serum screening tests					Normal		Full-Term Delivery，Normal	Follow-Up Completed
Abnormal maternal serum screening tests					Normal		Full-Term Delivery，Normal	Follow-Up Completed
High-risk NIPT			Low Risk		Normal		Full-Term Delivery，Normal	Follow-Up Completed
Advanced maternal age					Normal		Full-Term Delivery，Normal	Follow-Up Completed
Advanced maternal age					Normal		Full-Term Delivery，Normal	Follow-Up Completed
Advanced maternal age	Trisomy 21	Low Risk			Normal		Full-Term Delivery，Normal	Follow-Up Completed
Advanced maternal age					Normal		Full-Term Delivery，Normal	Follow-Up Completed
Advanced maternal age					Normal		Full-Term Delivery，Normal	Follow-Up Completed
Abnormal maternal serum screening tests	Trisomy 21	Low Risk			Normal		Full-Term Delivery，Normal	Follow-Up Completed
Advanced maternal age					Normal		Full-Term Delivery，Normal	Follow-Up Completed
Abnormal maternal serum screening tests	Trisomy 21	Low Risk			Normal		Full-Term Delivery，Normal	Follow-Up Completed
Pathological ultrasound findings					Normal		Full-Term Delivery，Normal	Follow-Up Completed
Abnormal pregnancy history					Normal		Full-Term Delivery，Normal	Follow-Up Completed
Pathological ultrasound findings	Low Risk	Low Risk			Normal		Full-Term Delivery，Normal	Follow-Up Completed
History of exposure to teratogenic factors					Normal		Full-Term Delivery，Normal	Follow-Up Completed
Abnormal pregnancy history	Low Risk	Low Risk			Normal		Full-Term Delivery，Normal	Follow-Up Completed
Abnormal pregnancy history					Normal		Full-Term Delivery，Normal	Follow-Up Completed
Abnormal maternal serum screening tests	Trisomy 21	Low Risk			Normal		Full-Term Delivery，Normal	Follow-Up Completed
Advanced maternal age					Normal		Full-Term Delivery，Normal	Follow-Up Completed
Advanced maternal age					Normal		Full-Term Delivery，Normal	Follow-Up Completed
Advanced maternal age					Normal		Full-Term Delivery，Normal	Follow-Up Completed
Advanced maternal age					Normal		Full-Term Delivery，Normal	Follow-Up Completed
Abnormal maternal serum screening tests	Trisomy 21	Low Risk			Normal		Full-Term Delivery，Normal	Follow-Up Completed
Advanced maternal age					Normal		Full-Term Delivery，Normal	Follow-Up Completed
Pathological ultrasound findings	Low Risk	Low Risk			Normal		Full-Term Delivery，Normal	Follow-Up Completed
Advanced maternal age					Normal		Full-Term Delivery，Normal	Follow-Up Completed
Advanced maternal age					Normal		Full-Term Delivery，Normal	Follow-Up Completed
Abnormal pregnancy history					Normal		Full-Term Delivery，Normal	Follow-Up Completed
Advanced maternal age					Normal		Full-Term Delivery，Normal	Follow-Up Completed
Advanced maternal age					Normal		Full-Term Delivery，Normal	Follow-Up Completed
Abnormal maternal serum screening tests					Normal		Full-Term Delivery，Normal	Follow-Up Completed
Abnormal maternal serum screening tests	Trisomy 21	Low Risk			Normal		Full-Term Delivery，Normal	Follow-Up Completed
Pathological ultrasound findings					Normal		Full-Term Delivery，Normal	Follow-Up Completed
Advanced maternal age					Normal		Full-Term Delivery，Normal	Follow-Up Completed
Pathological ultrasound findings					Normal		Full-Term Delivery，Normal	Follow-Up Completed
Pathological ultrasound findings	Low Risk	Low Risk			Normal		Full-Term Delivery，Normal	Follow-Up Completed
Advanced maternal age					Normal		Full-Term Delivery，Normal	Follow-Up Completed
Pathological ultrasound findings					Normal		Full-Term Delivery，Normal	Follow-Up Completed
Advanced maternal age					Normal		Full-Term Delivery，Normal	Follow-Up Completed
Advanced maternal age					Normal		Full-Term Delivery，Normal	Follow-Up Completed
Abnormal maternal serum screening tests	Trisomy 21	Low Risk			Normal		Full-Term Delivery，Normal	Follow-Up Completed
Abnormal maternal serum screening tests	Trisomy 21	Low Risk			Normal		Full-Term Delivery，Normal	Follow-Up Completed
Abnormal maternal serum screening tests	Trisomy 21	Low Risk			Normal		Full-Term Delivery，Normal	Follow-Up Completed
Pathological ultrasound findings	Low Risk	Low Risk			Normal		Full-Term Delivery，Normal	Follow-Up Completed
Abnormal maternal serum screening tests	Trisomy 21	Low Risk			Normal		Full-Term Delivery，Normal	Follow-Up Completed
Pathological ultrasound findings					Trisomy 21	47，X?，+21		Follow-Up Not Completed
Abnormal maternal serum screening tests	Low Risk	Low Risk			Normal		Full-Term Delivery，Normal	Follow-Up Completed
Pathological ultrasound findings	Low Risk	Low Risk		No Abnormalities Found	Normal		Full-Term Delivery，Normal	Follow-Up Completed
Advanced maternal age					Normal		Full-Term Delivery，Normal	Follow-Up Completed
Advanced maternal age					Normal		Full-Term Delivery，Normal	Follow-Up Completed
Pathological ultrasound findings					Normal		Full-Term Delivery，Normal	Follow-Up Completed
Advanced maternal age					Normal		Full-Term Delivery，Normal	Follow-Up Completed
Abnormal maternal serum screening tests	Trisomy 21	Low Risk			Normal		Full-Term Delivery，Normal	Follow-Up Completed
History of exposure to teratogenic factors	Low Risk	High Risk			Normal		Full-Term Delivery，Normal	Follow-Up Completed
Abnormal maternal serum screening tests	Trisomy 21	Low Risk			Normal			Follow-Up Not Completed
History of exposure to teratogenic factors					Normal			Follow-Up Not Completed
Abnormal maternal serum screening tests	Trisomy 18	Low Risk			Normal			Follow-Up Not Completed
Abnormal maternal serum screening tests	Trisomy 21	Low Risk			Normal			Follow-Up Not Completed
Abnormal maternal serum screening tests	Trisomy 21	Low Risk			Normal			Follow-Up Not Completed
Pathological ultrasound findings					Normal			Follow-Up Not Completed
Pathological ultrasound findings	Low Risk	Low Risk			Normal			Follow-Up Not Completed
Abnormal maternal serum screening tests	Trisomy 21	Low Risk			Normal			Follow-Up Not Completed
Pathological ultrasound findings	Low Risk	Low Risk			Normal			Follow-Up Not Completed
Abnormal maternal serum screening tests	Trisomy 21	Low Risk			Normal			Follow-Up Not Completed
Abnormal maternal serum screening tests	Trisomy 21	Low Risk			Normal			Follow-Up Not Completed
Advanced maternal age					Normal			Follow-Up Not Completed
Advanced maternal age					Normal			Follow-Up Not Completed
Abnormal maternal serum screening tests					Normal			Follow-Up Not Completed
Advanced maternal age					Normal			Follow-Up Not Completed
Pathological ultrasound findings	Trisomy 21	Low Risk		Abnormality	Normal			Follow-Up Not Completed
Abnormal maternal serum screening tests					Normal			Follow-Up Not Completed
Abnormal maternal serum screening tests	Trisomy 21	Low Risk			Normal			Follow-Up Not Completed
Abnormal maternal serum screening tests	Trisomy 21	Low Risk			Normal			Follow-Up Not Completed
Abnormal maternal serum screening tests	Trisomy 21	Low Risk			Normal			Follow-Up Not Completed
Abnormal maternal serum screening tests	Trisomy 21	Low Risk			Normal			Follow-Up Not Completed
High-risk NIPT	Low Risk	Low Risk	Low Risk	No Abnormalities Found	Normal			Follow-Up Not Completed
High-risk NIPT					Chromosomal Abnormality Carrier	46，X？t（15;20)(q11.1;q11.1)mat		Follow-Up Not Completed
Abnormal maternal serum screening tests	Trisomy 21	Low Risk			Normal			Follow-Up Not Completed
Advanced maternal age					Normal			Follow-Up Not Completed
Pathological ultrasound findings	Low Risk	Low Risk		Abnormality	Normal			Follow-Up Not Completed
Abnormal pregnancy history					Normal			Follow-Up Not Completed
Abnormal maternal serum screening tests	Trisomy 21	Low Risk			Normal			Follow-Up Not Completed
Abnormal maternal serum screening tests	Trisomy 21	Low Risk			Normal			Follow-Up Not Completed
Abnormal maternal serum screening tests	Trisomy 21	Low Risk			Normal			Follow-Up Not Completed
Pathological ultrasound findings	Low Risk	Low Risk			Normal			Follow-Up Not Completed
Abnormal maternal serum screening tests	Trisomy 21	Low Risk			Normal			Follow-Up Not Completed
Advanced maternal age					Normal			Follow-Up Not Completed
Abnormal maternal serum screening tests	Trisomy 21	Low Risk			Normal			Follow-Up Not Completed
Advanced maternal age					Normal			Follow-Up Not Completed
Advanced maternal age					Normal			Follow-Up Not Completed
Pathological ultrasound findings	Low Risk	Low Risk			Normal			Follow-Up Not Completed
Abnormal pregnancy history					Normal			Follow-Up Not Completed
Advanced maternal age					Normal			Follow-Up Not Completed
Advanced maternal age					Normal			Follow-Up Not Completed
Advanced maternal age					Normal			Follow-Up Not Completed
Abnormal maternal serum screening tests	Trisomy 21	Low Risk			Normal			Follow-Up Not Completed
Advanced maternal age					Normal			Follow-Up Not Completed
Abnormal maternal serum screening tests					Normal			Follow-Up Not Completed
Advanced maternal age					Normal			Follow-Up Not Completed
Advanced maternal age					Normal			Follow-Up Not Completed
Advanced maternal age					Normal			Follow-Up Not Completed
Pathological ultrasound findings	Low Risk	Low Risk			Normal			Follow-Up Not Completed
Abnormal maternal serum screening tests	Trisomy 21	Low Risk			Normal			Follow-Up Not Completed
Abnormal maternal serum screening tests	Trisomy 21	Low Risk			Normal			Follow-Up Not Completed
Abnormal maternal serum screening tests	Trisomy 21	Low Risk			Normal			Follow-Up Not Completed
Abnormal maternal serum screening tests	Trisomy 21	Low Risk			Normal			Follow-Up Not Completed
Pathological ultrasound findings	Low Risk	Low Risk		Suspected Abnormality	Normal			Follow-Up Not Completed
Advanced maternal age					Normal			Follow-Up Not Completed
Advanced maternal age					Normal			Follow-Up Not Completed
Advanced maternal age					Normal			Follow-Up Not Completed
Abnormal maternal serum screening tests	Trisomy 18	Low Risk			Normal			Follow-Up Not Completed
Family History	Low Risk	Low Risk			Normal			Follow-Up Not Completed
Pathological ultrasound findings	Low Risk	Low Risk			Normal			Follow-Up Not Completed
Abnormal maternal serum screening tests	Trisomy 21	Low Risk			Normal			Follow-Up Not Completed
Advanced maternal age					Normal			Follow-Up Not Completed
Advanced maternal age					Normal			Follow-Up Not Completed
Advanced maternal age					Normal			Follow-Up Not Completed
Advanced maternal age					Normal			Follow-Up Not Completed
Abnormal maternal serum screening tests	Trisomy 21	Low Risk			Normal			Follow-Up Not Completed
Abnormal maternal serum screening tests	Trisomy 21	High Risk			Normal			Follow-Up Not Completed
History of exposure to teratogenic factors					Normal			Follow-Up Not Completed
Advanced maternal age					Normal			Follow-Up Not Completed
Advanced maternal age					Normal			Follow-Up Not Completed
Advanced maternal age					Normal			Follow-Up Not Completed
Advanced maternal age					Normal			Follow-Up Not Completed
Advanced maternal age					Normal			Follow-Up Not Completed
Pathological ultrasound findings					Trisomy 21	47，X?,+21		Follow-Up Not Completed
Abnormal maternal serum screening tests	Trisomy 21	Low Risk			Normal			Follow-Up Not Completed
Pathological ultrasound findings				No Abnormalities Found	Normal			Follow-Up Not Completed
Abnormal maternal serum screening tests	Trisomy 21	Low Risk			Normal			Follow-Up Not Completed
Abnormal maternal serum screening tests	Trisomy 21	Low Risk			Normal			Follow-Up Not Completed
Pathological ultrasound findings	Low Risk	Low Risk			Normal			Follow-Up Not Completed
Advanced maternal age					Normal			Follow-Up Not Completed
Abnormal maternal serum screening tests	Trisomy 21	Low Risk			Normal			Follow-Up Not Completed
History of exposure to teratogenic factors					Normal			Follow-Up Not Completed
Abnormal pregnancy history					Normal			Follow-Up Not Completed
Advanced maternal age					Normal			Follow-Up Not Completed
Advanced maternal age					Normal			Follow-Up Not Completed
Abnormal maternal serum screening tests	Trisomy 21	Low Risk			Normal			Follow-Up Not Completed
Abnormal maternal serum screening tests	Trisomy 21	Low Risk			Normal			Follow-Up Not Completed
Abnormal maternal serum screening tests	Trisomy 21	Low Risk			Normal			Follow-Up Not Completed
Other conditions considered by physicians	Low Risk	Low Risk			Normal			Follow-Up Not Completed
Advanced maternal age					Normal			Follow-Up Not Completed
Advanced maternal age					Normal			Follow-Up Not Completed
Advanced maternal age					Normal			Follow-Up Not Completed
Abnormal maternal serum screening tests	Trisomy 21	Low Risk			Normal			Follow-Up Not Completed
Pathological ultrasound findings					Normal			Follow-Up Not Completed
Abnormal maternal serum screening tests					Normal			Follow-Up Not Completed
Advanced maternal age					Normal			Follow-Up Not Completed
Advanced maternal age					Normal			Follow-Up Not Completed
Abnormal maternal serum screening tests	Trisomy 21	Low Risk			Normal			Follow-Up Not Completed
Advanced maternal age					Normal			Follow-Up Not Completed
Abnormal pregnancy history					Normal			Follow-Up Not Completed
Other conditions considered by physicians	Low Risk	Low Risk			Normal			Follow-Up Not Completed
Abnormal pregnancy history					Normal			Follow-Up Not Completed
Advanced maternal age					Normal			Follow-Up Not Completed
Abnormal maternal serum screening tests	Trisomy 21	Low Risk			Normal			Follow-Up Not Completed
Pathological ultrasound findings	Low Risk	Low Risk			Normal			Follow-Up Not Completed
Advanced maternal age					Normal			Follow-Up Not Completed
Abnormal pregnancy history					Normal			Follow-Up Not Completed
Pathological ultrasound findings	Trisomy 21	Low Risk			Normal			Follow-Up Not Completed
Abnormal maternal serum screening tests					Normal			Follow-Up Not Completed
Abnormal maternal serum screening tests	Trisomy 21	Low Risk			Normal			Follow-Up Not Completed
Pathological ultrasound findings					Normal			Follow-Up Not Completed
High-risk NIPT			Low Risk		Normal			Follow-Up Not Completed
Abnormal maternal serum screening tests	Trisomy 21	Low Risk			Normal			Follow-Up Not Completed
Advanced maternal age					Normal			Follow-Up Not Completed
Advanced maternal age					Normal			Follow-Up Not Completed
Abnormal maternal serum screening tests	Trisomy 21	Low Risk			Normal			Follow-Up Not Completed
Advanced maternal age					Normal			Follow-Up Not Completed
Abnormal maternal serum screening tests	Trisomy 21	Low Risk			Normal			Follow-Up Not Completed
Abnormal maternal serum screening tests	Trisomy 18	Low Risk			Normal			Follow-Up Not Completed
Advanced maternal age					Normal			Follow-Up Not Completed
Advanced maternal age					Normal			Follow-Up Not Completed
Abnormal maternal serum screening tests	Trisomy 21	Low Risk			Normal			Follow-Up Not Completed
Pathological ultrasound findings	Low Risk	Low Risk		Suspected Abnormality	Normal			Follow-Up Not Completed
Advanced maternal age				No Abnormalities Found	Normal			Follow-Up Not Completed
Chromosomal abnormalities in one or both spouses					Chromosomal Abnormality Carrier	46，X?,t(7;12)(p15;q22)pat		Follow-Up Not Completed
Abnormal maternal serum screening tests	Trisomy 21	Low Risk			Normal			Follow-Up Not Completed
Abnormal maternal serum screening tests					Normal			Follow-Up Not Completed
Advanced maternal age					Normal			Follow-Up Not Completed
Advanced maternal age					Normal			Follow-Up Not Completed
Abnormal maternal serum screening tests	Trisomy 21	Low Risk			Normal			Follow-Up Not Completed
Abnormal maternal serum screening tests	Trisomy 18	Low Risk			Normal			Follow-Up Not Completed
Advanced maternal age					Normal			Follow-Up Not Completed
Other conditions considered by physicians					Normal			Follow-Up Not Completed
Abnormal maternal serum screening tests	Trisomy 21	Low Risk			Normal			Follow-Up Not Completed
Abnormal maternal serum screening tests	Low Risk	Low Risk			Normal			Follow-Up Not Completed
Pathological ultrasound findings	Low Risk	Low Risk			Normal			Follow-Up Not Completed
Advanced maternal age					Normal			Follow-Up Not Completed
Pathological ultrasound findings					Normal			Follow-Up Not Completed
Pathological ultrasound findings					Normal			Follow-Up Not Completed
Abnormal maternal serum screening tests					Normal			Follow-Up Not Completed
Other conditions considered by physicians					Normal			Follow-Up Not Completed
Abnormal pregnancy history					Normal			Follow-Up Not Completed
Advanced maternal age					Normal			Follow-Up Not Completed
Advanced maternal age					Normal			Follow-Up Not Completed
Abnormal pregnancy history					Normal			Follow-Up Not Completed
Abnormal maternal serum screening tests	Trisomy 21	Low Risk			Normal			Follow-Up Not Completed
Abnormal maternal serum screening tests	Trisomy 21	Low Risk			Normal			Follow-Up Not Completed
Advanced maternal age					Normal			Follow-Up Not Completed
Abnormal maternal serum screening tests	Trisomy 21	Low Risk			Normal			Follow-Up Not Completed
Pathological ultrasound findings	Low Risk	Low Risk			Normal			Follow-Up Not Completed
Advanced maternal age					Normal			Follow-Up Not Completed
Abnormal maternal serum screening tests	Trisomy 18	Low Risk			Normal			Follow-Up Not Completed
Abnormal maternal serum screening tests	Trisomy 21	Low Risk			Normal			Follow-Up Not Completed
Abnormal maternal serum screening tests	Trisomy 21	Low Risk			Normal			Follow-Up Not Completed
Abnormal maternal serum screening tests	Trisomy 21	Low Risk			Normal			Follow-Up Not Completed
Advanced maternal age					Normal			Follow-Up Not Completed
Abnormal maternal serum screening tests	Trisomy 21	Low Risk			Normal			Follow-Up Not Completed
High-risk NIPT					Normal			Follow-Up Not Completed
High-risk NIPT	Low Risk	Low Risk	Low Risk		Sex Chromosome Abnormalities	47，XYY		Follow-Up Not Completed
Pathological ultrasound findings	Low Risk	Low Risk			Normal			Follow-Up Not Completed
Pathological ultrasound findings	Trisomy 21	Low Risk			Normal			Follow-Up Not Completed
Advanced maternal age					Normal			Follow-Up Not Completed
Abnormal maternal serum screening tests	Trisomy 21	Low Risk			Normal			Follow-Up Not Completed
Abnormal pregnancy history					Normal			Follow-Up Not Completed
Pathological ultrasound findings					Normal			Follow-Up Not Completed
Abnormal maternal serum screening tests	Trisomy 21	Low Risk			Normal			Follow-Up Not Completed
Abnormal maternal serum screening tests	Trisomy 21	Low Risk			Normal			Follow-Up Not Completed
Pathological ultrasound findings					Normal			Follow-Up Not Completed
Abnormal maternal serum screening tests					Normal			Follow-Up Not Completed
Abnormal maternal serum screening tests	Trisomy 21	Low Risk			Normal			Follow-Up Not Completed
Other conditions considered by physicians					Normal			Follow-Up Not Completed
Advanced maternal age					Normal			Follow-Up Not Completed
Pathological ultrasound findings					Normal			Follow-Up Not Completed
Abnormal maternal serum screening tests	Trisomy 18	Low Risk			Normal			Follow-Up Not Completed
Pathological ultrasound findings					Normal			Follow-Up Not Completed
Pathological ultrasound findings					Normal			Follow-Up Not Completed
Pathological ultrasound findings					Normal			Follow-Up Not Completed
High-risk NIPT	Low Risk	Low Risk	Low Risk		Normal			Follow-Up Not Completed
High-risk NIPT	Low Risk	Low Risk	Low Risk		Normal			Follow-Up Not Completed
Abnormal maternal serum screening tests	Trisomy 21	Low Risk		Suspected Abnormality	Normal			Follow-Up Not Completed
Advanced maternal age					Normal			Follow-Up Not Completed
Abnormal maternal serum screening tests					Normal			Follow-Up Not Completed
Abnormal maternal serum screening tests	Trisomy 21	Low Risk			Normal			Follow-Up Not Completed
Abnormal maternal serum screening tests	Trisomy 18	Low Risk			Other Chromosomal Abnormalities	47,X?,+9[17]/46,x?[13]		Follow-Up Completed
Pathological ultrasound findings					Normal			Follow-Up Not Completed
Abnormal maternal serum screening tests	Trisomy 21	Low Risk			Normal			Follow-Up Not Completed
Pathological ultrasound findings					Normal			Follow-Up Not Completed
Other conditions considered by physicians					Normal			Follow-Up Not Completed
High-risk NIPT					Normal			Follow-Up Not Completed
Abnormal maternal serum screening tests	Trisomy 21	Low Risk			Normal			Follow-Up Not Completed
Abnormal maternal serum screening tests	Trisomy 21	Low Risk			Normal			Follow-Up Not Completed
Pathological ultrasound findings					Normal			Follow-Up Not Completed
Advanced maternal age					Normal			Follow-Up Not Completed
Abnormal maternal serum screening tests					Normal			Follow-Up Not Completed
Pathological ultrasound findings					Normal			Follow-Up Not Completed
Abnormal maternal serum screening tests	Trisomy 21	Low Risk			Normal			Follow-Up Not Completed
Advanced maternal age					Normal			Follow-Up Not Completed
Other conditions considered by physicians					Normal			Follow-Up Not Completed
Advanced maternal age					Normal			Follow-Up Not Completed
Abnormal maternal serum screening tests	Trisomy 21	Low Risk			Normal			Follow-Up Not Completed
Advanced maternal age					Normal			Follow-Up Not Completed
Abnormal maternal serum screening tests	Trisomy 18	Low Risk			Normal			Follow-Up Not Completed
Advanced maternal age					Normal			Follow-Up Not Completed
Abnormal maternal serum screening tests					Normal			Follow-Up Not Completed
Abnormal maternal serum screening tests	Trisomy 21	High Risk			Normal			Follow-Up Not Completed
Advanced maternal age					Normal			Follow-Up Not Completed
Abnormal maternal serum screening tests	Trisomy 21	Low Risk			Normal			Follow-Up Not Completed
Advanced maternal age					Normal			Follow-Up Not Completed
Abnormal maternal serum screening tests	Trisomy 21	Low Risk			Normal			Follow-Up Not Completed
Advanced maternal age			Low Risk		Normal			Follow-Up Not Completed
Advanced maternal age					Normal			Follow-Up Not Completed
Abnormal maternal serum screening tests	Trisomy 21	Low Risk			Normal			Follow-Up Not Completed
Pathological ultrasound findings	Low Risk	Low Risk			Normal			Follow-Up Not Completed
Abnormal maternal serum screening tests	Trisomy 21	Low Risk			Normal			Follow-Up Not Completed
Abnormal maternal serum screening tests	Low Risk	Low Risk			Normal			Follow-Up Not Completed
Advanced maternal age					Normal			Follow-Up Not Completed
Abnormal maternal serum screening tests	Trisomy 18	Low Risk			Normal			Follow-Up Not Completed
Pathological ultrasound findings					Normal			Follow-Up Not Completed
Abnormal maternal serum screening tests	Trisomy 21	Low Risk			Normal			Follow-Up Not Completed
Other conditions considered by physicians					Normal			Follow-Up Not Completed
Abnormal maternal serum screening tests	Trisomy 21	Low Risk			Other Chromosomal Abnormalities	47,X?,del(X)(q26)[10]/46,xx[25]		Follow-Up Not Completed
Pathological ultrasound findings	Low Risk	Low Risk			Normal			Follow-Up Not Completed
Pathological ultrasound findings					Normal			Follow-Up Not Completed
Advanced maternal age					Normal			Follow-Up Not Completed
Other conditions considered by physicians	Trisomy 21	Low Risk			Normal			Follow-Up Not Completed
Advanced maternal age					Normal			Follow-Up Not Completed
Pathological ultrasound findings					Normal			Follow-Up Not Completed
Abnormal maternal serum screening tests	Trisomy 21	Low Risk			Normal			Follow-Up Not Completed
High-risk NIPT	Trisomy 21	Low Risk	Low Risk		Normal			Follow-Up Not Completed
Abnormal maternal serum screening tests	Trisomy 21	Low Risk			Normal			Follow-Up Not Completed
Abnormal maternal serum screening tests					Normal			Follow-Up Not Completed
Advanced maternal age					Normal			Follow-Up Not Completed
Abnormal pregnancy history					Normal			Follow-Up Not Completed
Abnormal maternal serum screening tests	Trisomy 18	Low Risk			Normal			Follow-Up Not Completed
Pathological ultrasound findings	Low Risk	Low Risk			Normal			Follow-Up Not Completed
Pathological ultrasound findings					Normal			Follow-Up Not Completed
Pathological ultrasound findings	Low Risk	Low Risk			Normal			Follow-Up Not Completed
Pathological ultrasound findings					Normal			Follow-Up Not Completed
Abnormal maternal serum screening tests	Trisomy 21	Low Risk			Normal			Follow-Up Not Completed
Abnormal maternal serum screening tests	Trisomy 21	Low Risk			Normal			Follow-Up Not Completed
Advanced maternal age					Normal			Follow-Up Not Completed
Abnormal maternal serum screening tests	Trisomy 21	Low Risk			Normal			Follow-Up Not Completed
Abnormal maternal serum screening tests	Trisomy 21	Low Risk			Normal			Follow-Up Not Completed
Abnormal maternal serum screening tests	Trisomy 21	High Risk			Normal			Follow-Up Not Completed
Abnormal maternal serum screening tests	Trisomy 21	Low Risk			Normal			Follow-Up Not Completed
Advanced maternal age					Normal			Follow-Up Not Completed
Advanced maternal age					Normal			Follow-Up Not Completed
Abnormal maternal serum screening tests					Normal			Follow-Up Not Completed
Other conditions considered by physicians	Low Risk	Low Risk			Normal			Follow-Up Not Completed
Abnormal maternal serum screening tests	Trisomy 21	Low Risk			Normal			Follow-Up Not Completed
Abnormal maternal serum screening tests					Normal			Follow-Up Not Completed
Advanced maternal age					Normal			Follow-Up Not Completed
Abnormal maternal serum screening tests	Trisomy 21	Low Risk			Normal			Follow-Up Not Completed
Abnormal maternal serum screening tests	Trisomy 21	Low Risk			Normal			Follow-Up Not Completed
Abnormal maternal serum screening tests	Trisomy 21	Low Risk			Normal			Follow-Up Not Completed
Abnormal maternal serum screening tests					Normal	46，X?,,1qh+pat		Follow-Up Not Completed
Abnormal maternal serum screening tests	Trisomy 18	Low Risk			Normal			Follow-Up Not Completed
Advanced maternal age					Normal			Follow-Up Not Completed
Pathological ultrasound findings					Normal			Follow-Up Not Completed
Abnormal maternal serum screening tests					Normal			Follow-Up Not Completed
Advanced maternal age					Normal			Follow-Up Not Completed
Other conditions considered by physicians					Normal			Follow-Up Not Completed
Abnormal maternal serum screening tests	Trisomy 21	Low Risk			Normal			Follow-Up Not Completed
Other conditions considered by physicians					Normal			Follow-Up Not Completed
Advanced maternal age					Normal			Follow-Up Not Completed
Advanced maternal age	Low Risk	Low Risk			Normal			Follow-Up Not Completed
Pathological ultrasound findings					Normal			Follow-Up Not Completed
Abnormal maternal serum screening tests	Trisomy 21	Low Risk			Normal			Follow-Up Not Completed
Abnormal maternal serum screening tests	Trisomy 21	Low Risk			Normal			Follow-Up Not Completed
Abnormal maternal serum screening tests					Normal			Follow-Up Not Completed
Abnormal maternal serum screening tests	Trisomy 21	Low Risk			Normal			Follow-Up Not Completed
Advanced maternal age					Normal			Follow-Up Not Completed
Pathological ultrasound findings	Low Risk	Low Risk			Normal			Follow-Up Not Completed
Abnormal maternal serum screening tests	Trisomy 21	Low Risk			Normal			Follow-Up Not Completed
Abnormal maternal serum screening tests	Trisomy 21	Low Risk			Normal			Follow-Up Not Completed
Chromosomal abnormalities in one or both spouses					Normal			Follow-Up Not Completed
Abnormal maternal serum screening tests	Trisomy 21	Low Risk			Normal			Follow-Up Not Completed
Advanced maternal age					Sex Chromosome Abnormalities	45,X[10]/46,X?[40]		Follow-Up Completed
Pathological ultrasound findings					Normal			Follow-Up Not Completed
Pathological ultrasound findings			Low Risk		Normal			Follow-Up Not Completed
Advanced maternal age					Normal			Follow-Up Not Completed
Advanced maternal age					Normal			Follow-Up Not Completed
Abnormal maternal serum screening tests	Trisomy 21	Low Risk			Normal			Follow-Up Not Completed
Pathological ultrasound findings	Low Risk	Low Risk			Normal			Follow-Up Not Completed
Advanced maternal age					Normal			Follow-Up Not Completed
High-risk NIPT	Low Risk	Low Risk	Low Risk		Normal			Follow-Up Not Completed
Advanced maternal age					Normal			Follow-Up Not Completed
Other conditions considered by physicians					Normal			Follow-Up Not Completed
Abnormal maternal serum screening tests					Normal			Follow-Up Not Completed
Abnormal maternal serum screening tests					Normal			Follow-Up Not Completed
Abnormal maternal serum screening tests	Trisomy 21	Low Risk			Normal			Follow-Up Not Completed
Abnormal pregnancy history					Normal			Follow-Up Not Completed
Other conditions considered by physicians					Normal			Follow-Up Not Completed
Pathological ultrasound findings	Low Risk	Low Risk			Normal			Follow-Up Not Completed
Pathological ultrasound findings	Trisomy 21	Low Risk			Normal			Follow-Up Not Completed
Advanced maternal age					Normal			Follow-Up Not Completed
Advanced maternal age					Normal			Follow-Up Not Completed
Advanced maternal age					Normal			Follow-Up Not Completed
Abnormal maternal serum screening tests	Trisomy 21	Low Risk			Normal			Follow-Up Not Completed
Abnormal maternal serum screening tests	Trisomy 21	High Risk			Normal			Follow-Up Not Completed
Advanced maternal age					Normal			Follow-Up Not Completed
[truncated: 73 more rows]
