# Supplementary material for: Karyotyping with amniotic fluid in 6,572 pregnant women and pregnancy outcomes——A single-center retrospective study
Source: PLoS One. 2025 May 20;20(5):e0324744. doi: 10.1371/journal.pone.0324744 (PMC12091734; doi:10.1371/journal.pone.0324744)
Supplement: S1 File — (ZIP) [file pone.0324744.s001.zip › supporting information/original data/1.xlsx]

## Sheet: Sheet1
High-risk Indications	Mid-Pregnancy Down Syndrome Screening Risk Results	Mid-Pregnancy Neural Tube Defect Screening Risk Results	NIPT Results	Ultrasound Results	Karyotyping Results	Karyotyping Description	Pregnancy Outcome	Follow-up Status
Congenital anomalies in one or both spouses					Normal		Labor Induction	Follow-Up Completed
Advanced maternal age				No Abnormalities Found	Normal			Follow-Up Completed
Abnormal maternal serum screening tests	Trisomy 21	Low Risk			Normal			Follow-Up Completed
Abnormal maternal serum screening tests	Trisomy 21	Low Risk			Normal			Follow-Up Completed
Abnormal maternal serum screening tests					Normal			Follow-Up Completed
Advanced maternal age					Normal		Labor Induction	Follow-Up Completed
Chromosomal abnormalities in one or both spouses					Normal			Follow-Up Completed
Pathological ultrasound findings	Low Risk	Low Risk			Normal			Follow-Up Completed
Abnormal maternal serum screening tests	Trisomy 18	Low Risk			Normal			Follow-Up Completed
Abnormal maternal serum screening tests	Trisomy 21	Low Risk		No Abnormalities Found	Normal			Follow-Up Completed
Advanced maternal age					Normal			Follow-Up Completed
Other conditions considered by physicians	Trisomy 21	Low Risk			Normal			Follow-Up Completed
Advanced maternal age					Normal			Follow-Up Completed
Abnormal pregnancy history					Normal			Follow-Up Completed
Advanced maternal age					Normal			Follow-Up Completed
Abnormal maternal serum screening tests	Trisomy 21	Low Risk			Normal			Follow-Up Completed
Abnormal maternal serum screening tests	Trisomy 18	Low Risk			Normal			Follow-Up No Response
Abnormal maternal serum screening tests	Trisomy 21	Low Risk			Normal			Follow-Up Completed
Other conditions considered by physicians	Trisomy 21	Low Risk			Normal			Follow-Up Completed
Advanced maternal age					Other Chromosomal Abnormalities	46，XN，15？p		Follow-Up Completed
Advanced maternal age					Normal			Follow-Up Completed
Abnormal pregnancy history				No Abnormalities Found	Normal			Follow-Up Completed
Abnormal maternal serum screening tests	Trisomy 21	Low Risk			Normal			Follow-Up Completed
Other conditions considered by physicians	Low Risk	Low Risk			Normal			Follow-Up Completed
Advanced maternal age					Normal			Follow-Up Completed
Advanced maternal age					Normal			Follow-Up Completed
Advanced maternal age					Normal			Follow-Up Completed
Abnormal maternal serum screening tests	Trisomy 18	Low Risk			Normal			Follow-Up Completed
Advanced maternal age	Low Risk	Low Risk		No Abnormalities Found	Normal			Follow-Up Completed
Abnormal maternal serum screening tests	Trisomy 21	Low Risk			Other Chromosomal Abnormalities	46，XN，？15		Follow-Up Completed
Abnormal maternal serum screening tests	Trisomy 21	Low Risk			Normal			Follow-Up Completed
Advanced maternal age					Normal			Follow-Up Completed
Advanced maternal age	Trisomy 21	Low Risk		No Abnormalities Found	Chromosomal Abnormality Carrier	46，XN,t(1;8)(p34;q24.1)		Follow-Up Completed
History of exposure to teratogenic factors					Normal			Follow-Up Completed
History of exposure to teratogenic factors	Low Risk	Low Risk			Normal			Follow-Up Completed
Advanced maternal age				No Abnormalities Found	Normal			Follow-Up Completed
Advanced maternal age				No Abnormalities Found	Normal			Follow-Up Completed
Other conditions considered by physicians	Low Risk	Low Risk			Normal			Follow-Up Completed
Abnormal pregnancy history	Low Risk	Low Risk		No Abnormalities Found	Normal			Follow-Up Completed
High-risk NIPT	Low Risk	Low Risk	Low Risk		Normal			Follow-Up Completed
Advanced maternal age	Low Risk	Low Risk			Normal			Follow-Up Completed
Advanced maternal age					Normal			Follow-Up Completed
Advanced maternal age					Normal			Follow-Up Completed
Abnormal maternal serum screening tests	Trisomy 21	Low Risk			Normal			Follow-Up Completed
History of exposure to teratogenic factors	Low Risk	Low Risk			Normal			Follow-Up Completed
Advanced maternal age					Normal			Follow-Up Completed
Advanced maternal age	Trisomy 18	Low Risk			Normal			Follow-Up Completed
Abnormal maternal serum screening tests	Trisomy 18	Low Risk			Normal			Follow-Up Completed
Abnormal maternal serum screening tests	Low Risk	Low Risk			Normal			Follow-Up Completed
High-risk NIPT				No Abnormalities Found	Normal			Follow-Up Completed
Advanced maternal age					Normal			Follow-Up Completed
Abnormal maternal serum screening tests					Normal			Follow-Up Completed
Abnormal maternal serum screening tests	Trisomy 21	Low Risk			Normal			Follow-Up Completed
Pathological ultrasound findings	Low Risk	Low Risk		No Abnormalities Found	Normal			Follow-Up Completed
Other conditions considered by physicians					Trisomy 18	46，XN，+18，der(14;22)(q10;q10）		Follow-Up Completed
Advanced maternal age					Normal			Follow-Up Completed
Advanced maternal age				No Abnormalities Found	Normal			Follow-Up Completed
Advanced maternal age					Normal			Follow-Up Completed
Other conditions considered by physicians	Trisomy 21	Low Risk			Normal			Follow-Up Completed
Other conditions considered by physicians	Low Risk	Low Risk			Normal			Follow-Up Completed
Advanced maternal age					Normal			Follow-Up Completed
Abnormal maternal serum screening tests	Trisomy 18	Low Risk			Trisomy 18	47，XN,+18		Follow-Up Completed
Other conditions considered by physicians					Normal			Follow-Up Completed
Advanced maternal age					Normal			Follow-Up Completed
Pathological ultrasound findings					Normal		Full-Term Delivery，Abnormal	Follow-Up Completed
Advanced maternal age					Normal			Follow-Up Completed
History of exposure to teratogenic factors					Normal			Follow-Up Completed
Abnormal maternal serum screening tests	Trisomy 18	Low Risk			Normal			Follow-Up Completed
Abnormal maternal serum screening tests	Trisomy 21	Low Risk			Normal			Follow-Up Completed
Advanced maternal age					Normal			Follow-Up Completed
Advanced maternal age				No Abnormalities Found	Normal			Follow-Up Completed
Abnormal maternal serum screening tests	Trisomy 21	Low Risk			Normal			Follow-Up Completed
Abnormal maternal serum screening tests	Trisomy 21	Low Risk			Normal			Follow-Up Completed
Advanced maternal age					Normal			Follow-Up Completed
Advanced maternal age				No Abnormalities Found	Normal			Follow-Up Completed
Advanced maternal age					Chromosomal Abnormality Carrier	46，XN，t(5;17)(q13;q23)		Follow-Up Completed
Chromosomal abnormalities in one or both spouses					Normal			Follow-Up Completed
Abnormal maternal serum screening tests	Trisomy 21	Low Risk			Normal			Follow-Up Completed
Advanced maternal age	Low Risk	Low Risk			Normal			Follow-Up Completed
Advanced maternal age					Normal			Follow-Up Completed
Advanced maternal age					Normal			Follow-Up Completed
Advanced maternal age					Normal			Follow-Up Completed
Abnormal maternal serum screening tests	Trisomy 21	Low Risk			Normal			Follow-Up Completed
Chromosomal abnormalities in one or both spouses					Normal			Follow-Up Completed
Advanced maternal age					Normal			Follow-Up Completed
Abnormal maternal serum screening tests	Trisomy 21	Low Risk			Normal			Follow-Up Completed
Other conditions considered by physicians	Trisomy 18	Low Risk		No Abnormalities Found	Normal			Follow-Up Completed
Abnormal maternal serum screening tests					Normal			Follow-Up Completed
Abnormal maternal serum screening tests					Normal			Follow-Up Completed
Advanced maternal age					Normal			Follow-Up Completed
Advanced maternal age					Normal			Follow-Up Completed
Advanced maternal age				Suspected Abnormality	Normal			Follow-Up Completed
Other conditions considered by physicians					Normal			Follow-Up Completed
Advanced maternal age					Normal			Follow-Up Completed
Abnormal maternal serum screening tests	Trisomy 21	Low Risk			Normal			Follow-Up Completed
Abnormal maternal serum screening tests	Low Risk	Low Risk			Normal			Follow-Up Completed
Advanced maternal age	Low Risk	Low Risk		No Abnormalities Found	Normal			Follow-Up Completed
Other conditions considered by physicians					Normal			Follow-Up Completed
Advanced maternal age	Trisomy 21	Low Risk			Normal			Follow-Up Completed
Advanced maternal age					Normal			Follow-Up Completed
Advanced maternal age				No Abnormalities Found	Normal			Follow-Up Completed
Abnormal maternal serum screening tests	Trisomy 21	Low Risk			Normal			Follow-Up Completed
Advanced maternal age					Normal			Follow-Up Completed
Abnormal maternal serum screening tests	Trisomy 21	Low Risk			Normal			Follow-Up Completed
Abnormal pregnancy history	Low Risk	Low Risk			Normal			Follow-Up Completed
Other conditions considered by physicians	Low Risk	Low Risk			Normal			Follow-Up Completed
Advanced maternal age					Normal			Follow-Up Completed
Abnormal maternal serum screening tests	Trisomy 21	Low Risk			Normal			Follow-Up Completed
Abnormal maternal serum screening tests	Trisomy 21	Low Risk			Chromosomal Abnormality Carrier	46，XN，t(10;22)(q11.2;q11.2)		Follow-Up Completed
Advanced maternal age			Low Risk		Normal			Follow-Up Completed
Abnormal maternal serum screening tests	Trisomy 18	Low Risk			Normal			Follow-Up Completed
Advanced maternal age	Trisomy 21	Low Risk			Normal			Follow-Up Completed
Abnormal maternal serum screening tests	Trisomy 21	Low Risk			Normal			Follow-Up Completed
Advanced maternal age				No Abnormalities Found	Normal			Follow-Up Completed
Advanced maternal age					Normal			Follow-Up Completed
Advanced maternal age					Normal			Follow-Up Completed
Abnormal pregnancy history				No Abnormalities Found	Normal			Follow-Up Completed
Advanced maternal age					Normal			Follow-Up Completed
Abnormal maternal serum screening tests	Trisomy 21	Low Risk			Normal			Follow-Up Completed
Advanced maternal age				No Abnormalities Found	Normal			Follow-Up Completed
Abnormal maternal serum screening tests					Normal			Follow-Up Completed
Other conditions considered by physicians					Normal			Follow-Up Completed
Advanced maternal age				No Abnormalities Found	Normal			Follow-Up Completed
Advanced maternal age					Normal			Follow-Up Completed
Advanced maternal age					Normal			Follow-Up Completed
High-risk NIPT					Normal			Follow-Up Completed
Advanced maternal age				No Abnormalities Found	Normal			Follow-Up Completed
Advanced maternal age					Normal			Follow-Up Completed
Advanced maternal age					Normal			Follow-Up Completed
Abnormal maternal serum screening tests	Trisomy 21	Low Risk			Normal			Follow-Up Completed
Advanced maternal age					Normal			Follow-Up Completed
Other conditions considered by physicians					Normal			Follow-Up Completed
Abnormal maternal serum screening tests	Trisomy 21	Low Risk			Normal			Follow-Up Completed
Abnormal maternal serum screening tests	Trisomy 21	Low Risk		No Abnormalities Found	Normal			Follow-Up Completed
Advanced maternal age					Normal			Follow-Up Completed
Abnormal maternal serum screening tests					Normal			Follow-Up Completed
Abnormal maternal serum screening tests	Trisomy 21	Low Risk			Normal			Follow-Up Completed
Abnormal maternal serum screening tests	Trisomy 21	Low Risk			Normal			Follow-Up Completed
Abnormal maternal serum screening tests	Trisomy 21	Low Risk		No Abnormalities Found	Normal			Follow-Up Completed
Abnormal maternal serum screening tests	Trisomy 21	Low Risk			Normal			Follow-Up Completed
Advanced maternal age				Suspected Abnormality	Normal			Follow-Up Completed
Pathological ultrasound findings				No Abnormalities Found	Normal			Follow-Up Completed
Advanced maternal age					Normal			Follow-Up Completed
Abnormal maternal serum screening tests					Normal			Follow-Up Completed
Advanced maternal age					Normal			Follow-Up Completed
Abnormal maternal serum screening tests					Normal			Follow-Up Completed
Advanced maternal age				No Abnormalities Found	Normal			Follow-Up Completed
Advanced maternal age				No Abnormalities Found	Normal			Follow-Up Completed
Advanced maternal age				No Abnormalities Found	Normal			Follow-Up Completed
Other conditions considered by physicians	Low Risk	Low Risk			Normal			Follow-Up Completed
Abnormal maternal serum screening tests	Trisomy 21	Low Risk			Normal			Follow-Up Completed
Abnormal maternal serum screening tests	Trisomy 21	Low Risk			Normal			Follow-Up Completed
Advanced maternal age				No Abnormalities Found	Normal			Follow-Up Completed
Abnormal maternal serum screening tests	Trisomy 21	Low Risk		No Abnormalities Found	Normal			Follow-Up Completed
Advanced maternal age					Normal			Follow-Up Completed
Advanced maternal age	Low Risk	Low Risk			Normal			Follow-Up Completed
Abnormal maternal serum screening tests	Trisomy 21	Low Risk		No Abnormalities Found	Normal			Follow-Up Completed
Abnormal maternal serum screening tests	Trisomy 18	Low Risk			Normal			Follow-Up Completed
Advanced maternal age					Normal			Follow-Up Completed
Advanced maternal age					Normal			Follow-Up Completed
Advanced maternal age	Trisomy 21	Low Risk			Normal			Follow-Up Completed
Pathological ultrasound findings	Low Risk	Low Risk			Normal			Follow-Up Completed
Advanced maternal age					Normal			Follow-Up Completed
Abnormal maternal serum screening tests	Trisomy 18	Low Risk			Normal			Follow-Up Completed
Pathological ultrasound findings					Normal			Follow-Up Completed
Advanced maternal age					Normal			Follow-Up Completed
Advanced maternal age					Normal			Follow-Up Completed
Advanced maternal age					Normal			Follow-Up Completed
Advanced maternal age					Normal			Follow-Up Completed
Abnormal maternal serum screening tests	Trisomy 21	Low Risk			Normal			Follow-Up Completed
Abnormal maternal serum screening tests					Normal			Follow-Up Completed
Advanced maternal age					Normal			Follow-Up Completed
Pathological ultrasound findings					Normal			Follow-Up Completed
Advanced maternal age				No Abnormalities Found	Normal			Follow-Up Completed
Abnormal maternal serum screening tests	Trisomy 21	Low Risk			Normal			Follow-Up Completed
Abnormal maternal serum screening tests				Abnormality	Normal			Follow-Up Completed
Abnormal maternal serum screening tests	Low Risk	Low Risk			Normal			Follow-Up Completed
Other conditions considered by physicians				No Abnormalities Found	Normal			Follow-Up Completed
Advanced maternal age				No Abnormalities Found	Normal			Follow-Up Completed
Abnormal maternal serum screening tests	Trisomy 21	Low Risk			Normal			Follow-Up Completed
Advanced maternal age					Normal			Follow-Up Completed
Advanced maternal age					Normal			Follow-Up Completed
Advanced maternal age					Normal			Follow-Up Completed
Advanced maternal age					Normal			Follow-Up Completed
Abnormal maternal serum screening tests	Low Risk	Low Risk		No Abnormalities Found	Normal			Follow-Up Completed
Advanced maternal age				No Abnormalities Found	Normal			Follow-Up Completed
Pathological ultrasound findings	Low Risk	Low Risk	Low Risk	No Abnormalities Found	Normal			Follow-Up Completed
Advanced maternal age					Normal			Follow-Up Completed
History of exposure to teratogenic factors				No Abnormalities Found	Normal			Follow-Up Completed
Advanced maternal age					Normal		Full-Term Delivery，Abnormal	Follow-Up Completed
Advanced maternal age					Normal			Follow-Up Completed
Advanced maternal age				No Abnormalities Found	Normal			Follow-Up Completed
Abnormal maternal serum screening tests					Normal			Follow-Up Completed
Advanced maternal age	Low Risk	Low Risk			Normal			Follow-Up Completed
Advanced maternal age	Trisomy 21	Low Risk			Normal			Follow-Up Completed
Abnormal maternal serum screening tests					Normal			Follow-Up Completed
Abnormal maternal serum screening tests	Trisomy 21	Low Risk			Normal			Follow-Up Completed
Advanced maternal age				No Abnormalities Found	Normal			Follow-Up Completed
Abnormal maternal serum screening tests	Trisomy 21	Low Risk			Normal			Follow-Up Completed
Advanced maternal age					Normal			Follow-Up Completed
Advanced maternal age	Low Risk	Low Risk			Normal			Follow-Up Completed
Abnormal maternal serum screening tests	Trisomy 21	Low Risk			Normal			Follow-Up Completed
Abnormal maternal serum screening tests	Trisomy 21	Low Risk			Normal			Follow-Up Completed
Advanced maternal age	Low Risk	Low Risk			Normal			Follow-Up Completed
Advanced maternal age					Normal			Follow-Up Completed
Advanced maternal age	Trisomy 21	Low Risk			Normal			Follow-Up Completed
Advanced maternal age				No Abnormalities Found	Chromosomal Abnormality Carrier	45，XN，rob(13;14)(q10;q10)		Follow-Up Completed
Other conditions considered by physicians	Trisomy 21	Low Risk			Normal			Follow-Up Completed
Abnormal maternal serum screening tests					Other Chromosomal Abnormalities	47，XN,+2[4]/46,XN{76}		Follow-Up Completed
Pathological ultrasound findings	Low Risk	Low Risk			Normal			Follow-Up Completed
Advanced maternal age					Normal			Follow-Up Completed
Abnormal maternal serum screening tests	Low Risk	Low Risk			Normal			Follow-Up No Response
Abnormal maternal serum screening tests	Trisomy 21	Low Risk			Normal			Follow-Up Completed
Advanced maternal age				No Abnormalities Found	Normal			Follow-Up Completed
Advanced maternal age					Normal			Follow-Up Completed
Abnormal maternal serum screening tests	Trisomy 21	Low Risk			Normal			Follow-Up Completed
Advanced maternal age	Low Risk	Low Risk			Normal			Follow-Up Completed
Advanced maternal age					Sex Chromosome Abnormalities	47，XXY		Follow-Up Completed
Abnormal maternal serum screening tests	Trisomy 21	Low Risk		No Abnormalities Found	Normal		Full-Term Delivery，Abnormal	Follow-Up Completed
Advanced maternal age				No Abnormalities Found	Normal			Follow-Up Completed
Pathological ultrasound findings				No Abnormalities Found	Normal			Follow-Up Completed
Abnormal maternal serum screening tests	Trisomy 21	Low Risk			Normal			Follow-Up No Response
Pathological ultrasound findings					Normal			Follow-Up Completed
Abnormal pregnancy history					Normal			Follow-Up Completed
Abnormal maternal serum screening tests	Trisomy 21	Low Risk			Normal			Follow-Up Completed
Abnormal maternal serum screening tests	Trisomy 21	Low Risk			Normal			Follow-Up Completed
Other conditions considered by physicians	Trisomy 18	Low Risk			Normal			Follow-Up Completed
Advanced maternal age					Normal			Follow-Up Completed
History of exposure to teratogenic factors					Normal			Follow-Up Completed
Abnormal maternal serum screening tests	Trisomy 21	Low Risk			Normal			Follow-Up Completed
Abnormal maternal serum screening tests	Trisomy 21	Low Risk		No Abnormalities Found	Normal			Follow-Up Completed
Abnormal maternal serum screening tests	Trisomy 21	Low Risk			Normal			Follow-Up No Response
Advanced maternal age	Trisomy 21	Low Risk			Normal			Follow-Up Completed
Advanced maternal age					Normal			Follow-Up No Response
Abnormal maternal serum screening tests					Trisomy 21	47，XN，+21		Follow-Up Completed
Advanced maternal age					Normal			Follow-Up Completed
Advanced maternal age					Normal			Follow-Up Completed
Abnormal pregnancy history					Normal			Follow-Up Completed
Advanced maternal age					Normal			Follow-Up Completed
Abnormal maternal serum screening tests	Trisomy 21	Low Risk		No Abnormalities Found	Normal			Follow-Up Completed
Abnormal maternal serum screening tests	Trisomy 21	Low Risk			Normal			Follow-Up No Response
Advanced maternal age				No Abnormalities Found	Normal			Follow-Up Completed
Abnormal maternal serum screening tests	Trisomy 21	Low Risk			Normal			Follow-Up Completed
Other conditions considered by physicians					Normal			Follow-Up Completed
Abnormal maternal serum screening tests	Trisomy 21	Low Risk			Normal			Follow-Up Completed
Other conditions considered by physicians	Trisomy 21	Low Risk			Normal			Follow-Up Completed
Advanced maternal age					Normal			Follow-Up Completed
Pathological ultrasound findings					Normal			Follow-Up Completed
Advanced maternal age					Normal			Follow-Up Completed
Advanced maternal age				No Abnormalities Found	Normal			Follow-Up Completed
Advanced maternal age					Normal			Follow-Up Completed
Abnormal maternal serum screening tests	Trisomy 21	Low Risk			Normal			Follow-Up Completed
Abnormal maternal serum screening tests	Trisomy 18	Low Risk			Normal			Follow-Up Completed
Advanced maternal age				No Abnormalities Found	Normal			Follow-Up Completed
Other conditions considered by physicians	Trisomy 18	Low Risk			Normal			Follow-Up Completed
Other conditions considered by physicians	Low Risk	Low Risk			Normal			Follow-Up Completed
Abnormal maternal serum screening tests					Normal			Follow-Up Completed
Other conditions considered by physicians					Normal			Follow-Up No Response
Other conditions considered by physicians	Trisomy 21	Low Risk			Normal			Follow-Up Completed
Abnormal maternal serum screening tests	Low Risk	Low Risk			Normal			Follow-Up Completed
Abnormal maternal serum screening tests	Trisomy 21	Low Risk			Normal			Follow-Up Completed
Abnormal maternal serum screening tests	Trisomy 21	Low Risk		No Abnormalities Found	Normal			Follow-Up Completed
Abnormal pregnancy history				No Abnormalities Found	Normal			Follow-Up Completed
Advanced maternal age					Normal			Follow-Up Completed
Abnormal maternal serum screening tests					Normal			Follow-Up Completed
Abnormal pregnancy history				No Abnormalities Found	Normal			Follow-Up Completed
Abnormal maternal serum screening tests	Trisomy 21	Low Risk		No Abnormalities Found	Normal			Follow-Up Completed
Advanced maternal age					Normal			Follow-Up Completed
Advanced maternal age				No Abnormalities Found	Normal			Follow-Up Completed
Abnormal maternal serum screening tests	Trisomy 18	Low Risk			Normal			Follow-Up Completed
Advanced maternal age	Low Risk	Low Risk			Normal			Follow-Up Completed
Chromosomal abnormalities in one or both spouses					Normal			Follow-Up Completed
Advanced maternal age				No Abnormalities Found	Normal			Follow-Up Completed
Advanced maternal age					Normal			Follow-Up Completed
Abnormal maternal serum screening tests					Normal			Follow-Up Completed
Abnormal maternal serum screening tests	Trisomy 21	Low Risk		No Abnormalities Found	Normal			Follow-Up Completed
Advanced maternal age					Normal			Follow-Up Completed
Advanced maternal age				No Abnormalities Found	Normal			Follow-Up Completed
Advanced maternal age	Trisomy 18	Low Risk			Normal			Follow-Up Completed
Advanced maternal age	Low Risk	Low Risk		No Abnormalities Found	Normal			Follow-Up Completed
Advanced maternal age					Normal			Follow-Up Completed
Advanced maternal age				Suspected Abnormality	Normal			Follow-Up Completed
Advanced maternal age				No Abnormalities Found	Normal			Follow-Up Completed
Abnormal maternal serum screening tests				No Abnormalities Found	Sex Chromosome Abnormalities	47，XXY		Follow-Up Completed
Advanced maternal age					Normal			Follow-Up Completed
Abnormal maternal serum screening tests	Trisomy 21	Low Risk			Normal			Follow-Up Completed
Pathological ultrasound findings	Low Risk	Low Risk		Suspected Abnormality	Normal			Follow-Up Completed
Advanced maternal age					Normal			Follow-Up Completed
Abnormal pregnancy history					Normal			Follow-Up Completed
Advanced maternal age				No Abnormalities Found	Normal			Follow-Up Completed
Abnormal maternal serum screening tests	Trisomy 21	Low Risk			Normal			Follow-Up Completed
Advanced maternal age					Normal			Follow-Up Completed
Abnormal pregnancy history	Low Risk	Low Risk			Other Chromosomal Abnormalities	45，XN，der(14;21)(q10;q10)		Follow-Up Completed
History of exposure to teratogenic factors					Normal			Follow-Up Completed
Advanced maternal age					Normal			Follow-Up Completed
Abnormal maternal serum screening tests	Trisomy 21	Low Risk			Normal			Follow-Up Completed
Other conditions considered by physicians	Trisomy 18	Low Risk			Normal			Follow-Up Completed
Advanced maternal age					Normal			Follow-Up Completed
Abnormal maternal serum screening tests	Trisomy 21	Low Risk			Normal			Follow-Up Completed
Abnormal maternal serum screening tests	Trisomy 21	Low Risk			Normal			Follow-Up Completed
Abnormal maternal serum screening tests	Trisomy 21	Low Risk		Suspected Abnormality	Normal			Follow-Up Completed
Advanced maternal age					Normal			Follow-Up Completed
Advanced maternal age				No Abnormalities Found	Normal			Follow-Up Completed
Pathological ultrasound findings					Normal			Follow-Up Completed
Advanced maternal age					Normal			Follow-Up Completed
Abnormal maternal serum screening tests					Normal			Follow-Up Completed
Abnormal maternal serum screening tests	Trisomy 21	Low Risk			Normal			Follow-Up Completed
Abnormal maternal serum screening tests	Trisomy 18	Low Risk			Normal			Follow-Up Completed
Advanced maternal age	Low Risk	Low Risk			Normal			Follow-Up Completed
Abnormal maternal serum screening tests					Normal			Follow-Up Completed
Abnormal pregnancy history	Low Risk	Low Risk			Normal			Follow-Up Completed
Abnormal maternal serum screening tests	Trisomy 21	Low Risk			Normal			Follow-Up Completed
Advanced maternal age					Normal		Full-Term Delivery，Abnormal	Follow-Up Completed
History of exposure to teratogenic factors					Normal			Follow-Up Completed
Abnormal maternal serum screening tests	Trisomy 18	Low Risk			Chromosomal Abnormality Carrier	45，XN，rob(13;14)(q10;q10)		Follow-Up Completed
Other conditions considered by physicians					Normal			Follow-Up Completed
Advanced maternal age				No Abnormalities Found	Normal			Follow-Up Completed
History of exposure to teratogenic factors	Trisomy 21	Low Risk			Normal			Follow-Up Completed
Advanced maternal age					Normal			Follow-Up Completed
Abnormal maternal serum screening tests	Trisomy 18	Low Risk			Normal			Follow-Up Completed
Advanced maternal age					Normal			Follow-Up Completed
High-risk NIPT	Low Risk	Low Risk	Low Risk		Sex Chromosome Abnormalities	47，XXX		Follow-Up Completed
Abnormal maternal serum screening tests	Trisomy 21	Low Risk			Normal			Follow-Up Completed
Advanced maternal age					Normal			Follow-Up Completed
Abnormal maternal serum screening tests	Trisomy 18	Low Risk			Normal			Follow-Up Completed
Abnormal maternal serum screening tests	Trisomy 21	Low Risk			Normal			Follow-Up Completed
Advanced maternal age					Normal			Follow-Up Completed
Advanced maternal age					Normal			Follow-Up Completed
Other conditions considered by physicians				No Abnormalities Found	Normal			Follow-Up Completed
High-risk NIPT					Normal			Follow-Up Completed
Advanced maternal age				No Abnormalities Found	Normal			Follow-Up Completed
Advanced maternal age				No Abnormalities Found	Normal			Follow-Up Completed
Abnormal maternal serum screening tests					Normal			Follow-Up Completed
Advanced maternal age				Suspected Abnormality	Normal			Follow-Up Completed
Abnormal maternal serum screening tests	Trisomy 21	Low Risk			Normal			Follow-Up Completed
Abnormal pregnancy history				No Abnormalities Found	Normal			Follow-Up Completed
Abnormal maternal serum screening tests	Trisomy 21	Low Risk		No Abnormalities Found	Normal			Follow-Up Completed
Abnormal maternal serum screening tests	Trisomy 21	Low Risk			Normal			Follow-Up Completed
Advanced maternal age	Trisomy 21	Low Risk			Normal			Follow-Up Completed
Abnormal pregnancy history				No Abnormalities Found	Normal			Follow-Up Completed
Advanced maternal age					Trisomy 18	47，XN,+18		Follow-Up Completed
Abnormal maternal serum screening tests	Trisomy 21	Low Risk			Normal			Follow-Up Completed
Advanced maternal age				Abnormality	Trisomy 21	47，XN，+21		Follow-Up Completed
Abnormal pregnancy history					Normal			Follow-Up Completed
Abnormal maternal serum screening tests	Trisomy 21	Low Risk			Normal			Follow-Up Completed
Advanced maternal age					Normal			Follow-Up Completed
Advanced maternal age					Normal			Follow-Up Completed
Advanced maternal age					Normal			Follow-Up Completed
Advanced maternal age	Trisomy 21	Low Risk		No Abnormalities Found	Normal			Follow-Up Completed
Advanced maternal age	Low Risk	Low Risk			Normal			Follow-Up Completed
Other conditions considered by physicians				No Abnormalities Found	Normal			Follow-Up Completed
Other conditions considered by physicians	Low Risk	Low Risk			Normal			Follow-Up Completed
Advanced maternal age					Normal			Follow-Up Completed
Pathological ultrasound findings				Suspected Abnormality	Normal			Follow-Up Completed
Abnormal maternal serum screening tests	Trisomy 21	Low Risk			Normal			Follow-Up Completed
Abnormal maternal serum screening tests	Trisomy 21	Low Risk		No Abnormalities Found	Normal			Follow-Up Completed
Other conditions considered by physicians	Low Risk	Low Risk			Normal			Follow-Up Completed
Advanced maternal age					Normal			Follow-Up Completed
History of exposure to teratogenic factors	Trisomy 21	Low Risk			Normal			Follow-Up Completed
Advanced maternal age	Trisomy 21	Low Risk		No Abnormalities Found	Normal			Follow-Up Completed
Advanced maternal age					Normal			Follow-Up Completed
Advanced maternal age					Normal			Follow-Up Completed
Abnormal maternal serum screening tests	Trisomy 21	Low Risk			Normal			Follow-Up Completed
Advanced maternal age				No Abnormalities Found	Normal			Follow-Up Completed
Abnormal maternal serum screening tests	Trisomy 21	Low Risk			Normal			Follow-Up Completed
Abnormal maternal serum screening tests	Trisomy 21	Low Risk			Normal			Follow-Up Completed
Abnormal maternal serum screening tests	Trisomy 21	Low Risk			Normal			Follow-Up Completed
Advanced maternal age					Normal			Follow-Up Completed
Abnormal maternal serum screening tests	Trisomy 21	Low Risk			Normal			Follow-Up Completed
Advanced maternal age				No Abnormalities Found	Normal			Follow-Up Completed
Abnormal maternal serum screening tests	Trisomy 21	Low Risk			Normal			Follow-Up No Response
Advanced maternal age					Normal			Follow-Up Completed
Pathological ultrasound findings	Low Risk	Low Risk			Normal			Follow-Up Completed
Advanced maternal age					Normal			Follow-Up Completed
Abnormal maternal serum screening tests	Trisomy 18	Low Risk			Normal			Follow-Up Completed
Abnormal maternal serum screening tests	Trisomy 21	Low Risk			Normal			Follow-Up Completed
Advanced maternal age					Normal			Follow-Up Completed
Abnormal maternal serum screening tests	Trisomy 21	Low Risk			Normal			Follow-Up Completed
Other conditions considered by physicians	Trisomy 21	Low Risk			Normal			Follow-Up No Response
Advanced maternal age					Normal			Follow-Up Completed
Advanced maternal age				No Abnormalities Found	Normal			Follow-Up Completed
Abnormal maternal serum screening tests					Normal			Follow-Up Completed
Abnormal maternal serum screening tests	Trisomy 21	Low Risk			Normal			Follow-Up Completed
Advanced maternal age					Normal			Follow-Up Completed
Other conditions considered by physicians					Normal			Follow-Up Completed
Pathological ultrasound findings					Normal			Follow-Up Completed
Abnormal maternal serum screening tests	Trisomy 21	Low Risk			Normal			Follow-Up Completed
Advanced maternal age					Normal			Follow-Up Completed
Abnormal maternal serum screening tests	Trisomy 21	Low Risk			Normal			Follow-Up Completed
Advanced maternal age					Normal			Follow-Up Completed
Advanced maternal age	Trisomy 21	Low Risk			Normal			Follow-Up Completed
Advanced maternal age	Trisomy 21	Low Risk			Normal			Follow-Up Completed
Chromosomal abnormalities in one or both spouses					Normal			Follow-Up Completed
Other conditions considered by physicians					Normal			Follow-Up Completed
Advanced maternal age					Normal			Follow-Up Completed
Abnormal pregnancy history					Normal			Follow-Up Completed
Abnormal maternal serum screening tests	Trisomy 21	Low Risk		No Abnormalities Found	Normal		Abortion	Follow-Up Completed
Advanced maternal age					Normal			Follow-Up Completed
Abnormal maternal serum screening tests	Trisomy 21	Low Risk		No Abnormalities Found	Normal			Follow-Up Completed
Advanced maternal age					Normal			Follow-Up Completed
Advanced maternal age					Normal			Follow-Up Completed
Advanced maternal age					Normal			Follow-Up Completed
Abnormal maternal serum screening tests	Trisomy 18	Low Risk		No Abnormalities Found	Normal			Follow-Up Completed
Advanced maternal age				No Abnormalities Found	Normal			Follow-Up Completed
Abnormal maternal serum screening tests	Trisomy 21	Low Risk			Normal			Follow-Up Completed
Advanced maternal age					Normal			Follow-Up Completed
Abnormal maternal serum screening tests	Trisomy 21	Low Risk			Normal			Follow-Up Completed
Other conditions considered by physicians					Normal			Follow-Up Completed
Advanced maternal age	Trisomy 21	Low Risk			Normal			Follow-Up Completed
Other conditions considered by physicians					Normal			Follow-Up Completed
Abnormal maternal serum screening tests	Trisomy 21	Low Risk			Normal			Follow-Up Completed
Abnormal maternal serum screening tests					Normal			Follow-Up Completed
Other conditions considered by physicians					Normal			Follow-Up Completed
Advanced maternal age	Low Risk	Low Risk			Normal			Follow-Up Completed
Abnormal maternal serum screening tests	Trisomy 21	Low Risk			Trisomy 18	47，XN,+18		Follow-Up Completed
Abnormal pregnancy history					Normal			Follow-Up Completed
Advanced maternal age				No Abnormalities Found	Normal			Follow-Up Completed
Advanced maternal age				No Abnormalities Found	Normal			Follow-Up Completed
Abnormal maternal serum screening tests	Trisomy 21	Low Risk		No Abnormalities Found	Normal			Follow-Up Completed
Abnormal maternal serum screening tests					Normal			Follow-Up Completed
Other conditions considered by physicians	Trisomy 21	Low Risk			Normal		Preterm Delivery，Abnormal	Follow-Up Completed
Abnormal maternal serum screening tests					Normal			Follow-Up Completed
Abnormal maternal serum screening tests	Trisomy 21	Low Risk			Normal			Follow-Up Completed
Advanced maternal age					Normal			Follow-Up Completed
Advanced maternal age					Normal			Follow-Up Completed
High-risk NIPT			Low Risk	No Abnormalities Found	Normal			Follow-Up Completed
Advanced maternal age					Normal			Follow-Up Completed
Abnormal maternal serum screening tests					Normal			Follow-Up Completed
Abnormal maternal serum screening tests	Trisomy 21	Low Risk			Normal			Follow-Up Completed
History of exposure to teratogenic factors	Low Risk	Low Risk			Normal			Follow-Up Completed
Advanced maternal age					Normal			Follow-Up Completed
Advanced maternal age				No Abnormalities Found	Normal			Follow-Up Completed
Advanced maternal age					Normal			Follow-Up Completed
Abnormal maternal serum screening tests	Trisomy 21	Low Risk			Normal			Follow-Up Completed
Abnormal maternal serum screening tests	Trisomy 21	Low Risk			Normal			Follow-Up Completed
Pathological ultrasound findings				No Abnormalities Found	Normal			Follow-Up Completed
Pathological ultrasound findings	Low Risk	Low Risk			Normal			Follow-Up Completed
Abnormal maternal serum screening tests					Normal			Follow-Up Completed
Advanced maternal age					Normal			Follow-Up Completed
History of exposure to teratogenic factors				No Abnormalities Found	Normal			Follow-Up Completed
Advanced maternal age					Normal			Follow-Up Completed
Abnormal maternal serum screening tests	Trisomy 18	Low Risk	Trisomy 18		Trisomy 18	47，XN，+18		Follow-Up Completed
Other conditions considered by physicians					Normal			Follow-Up Completed
Advanced maternal age					Normal			Follow-Up Completed
Advanced maternal age					Normal			Follow-Up Completed
Advanced maternal age					Normal			Follow-Up Completed
Abnormal maternal serum screening tests	Trisomy 21	Low Risk			Normal			Follow-Up Completed
Advanced maternal age					Normal			Follow-Up Completed
Advanced maternal age				Suspected Abnormality	Normal			Follow-Up Completed
Abnormal maternal serum screening tests	Trisomy 21	Low Risk			Normal			Follow-Up Completed
Advanced maternal age				No Abnormalities Found	Normal			Follow-Up Completed
Abnormal maternal serum screening tests	Trisomy 21	Low Risk			Normal			Follow-Up Completed
Pathological ultrasound findings					Normal			Follow-Up Completed
Advanced maternal age					Normal			Follow-Up Completed
Pathological ultrasound findings					Normal			Follow-Up Completed
Advanced maternal age					Normal			Follow-Up Completed
Advanced maternal age				No Abnormalities Found	Normal			Follow-Up Completed
Advanced maternal age					Normal			Follow-Up Completed
Advanced maternal age					Normal			Follow-Up Completed
Advanced maternal age	Trisomy 21	Low Risk			Normal			Follow-Up Completed
Advanced maternal age					Normal			Follow-Up Completed
Abnormal maternal serum screening tests	Trisomy 21	Low Risk			Normal			Follow-Up Completed
Abnormal maternal serum screening tests	Trisomy 21	Low Risk			Normal			Follow-Up Completed
Advanced maternal age				No Abnormalities Found	Normal			Follow-Up Completed
Advanced maternal age	Low Risk	Low Risk			Normal			Follow-Up Completed
Other conditions considered by physicians	Trisomy 21	Low Risk			Normal			Follow-Up Completed
Abnormal maternal serum screening tests	Trisomy 21	Low Risk			Normal			Follow-Up Completed
Advanced maternal age				No Abnormalities Found	Normal			Follow-Up Completed
Abnormal maternal serum screening tests	Trisomy 21	Low Risk			Normal			Follow-Up Completed
History of exposure to teratogenic factors				No Abnormalities Found	Normal			Follow-Up Completed
History of exposure to teratogenic factors				No Abnormalities Found	Normal			Follow-Up Completed
Advanced maternal age					Normal			Follow-Up Completed
Advanced maternal age	Low Risk	Low Risk			Normal			Follow-Up Completed
Advanced maternal age				No Abnormalities Found	Normal			Follow-Up Completed
Advanced maternal age				No Abnormalities Found	Normal			Follow-Up Completed
Advanced maternal age				No Abnormalities Found	Normal			Follow-Up Completed
Abnormal maternal serum screening tests	Trisomy 21	Low Risk			Normal			Follow-Up Completed
Advanced maternal age	Low Risk	Low Risk		No Abnormalities Found	Normal			Follow-Up Completed
Abnormal maternal serum screening tests	Trisomy 21	Low Risk			Normal			Follow-Up Completed
Abnormal maternal serum screening tests	Trisomy 21	Low Risk			Normal			Follow-Up Completed
Advanced maternal age					Normal			Follow-Up Completed
Abnormal pregnancy history				No Abnormalities Found	Normal			Follow-Up Completed
Abnormal maternal serum screening tests	Trisomy 21	Low Risk			Normal			Follow-Up No Response
Abnormal maternal serum screening tests	Trisomy 21	Low Risk		No Abnormalities Found	Normal			Follow-Up Completed
Abnormal maternal serum screening tests	Trisomy 21	Low Risk			Normal			Follow-Up Completed
Abnormal maternal serum screening tests	Trisomy 21	Low Risk			Normal			Follow-Up Completed
Pathological ultrasound findings				Abnormality	Normal			Follow-Up Completed
Abnormal maternal serum screening tests					Normal			Follow-Up Completed
History of exposure to teratogenic factors					Normal			Follow-Up Completed
Advanced maternal age					Normal			Follow-Up Completed
Advanced maternal age					Normal			Follow-Up Completed
Advanced maternal age				No Abnormalities Found	Normal			Follow-Up Completed
Advanced maternal age					Normal			Follow-Up Completed
Advanced maternal age				No Abnormalities Found	Normal			Follow-Up Completed
Abnormal maternal serum screening tests	Trisomy 21	Low Risk			Normal			Follow-Up Completed
Advanced maternal age				No Abnormalities Found	Normal			Follow-Up Completed
Pathological ultrasound findings					Normal			Follow-Up Completed
Pathological ultrasound findings	Low Risk	Low Risk			Normal			Follow-Up Completed
Abnormal maternal serum screening tests	Trisomy 21	Low Risk			Normal			Follow-Up Completed
Other conditions considered by physicians	Trisomy 21	Low Risk			Normal			Follow-Up Completed
Abnormal maternal serum screening tests					Normal			Follow-Up Completed
Advanced maternal age				No Abnormalities Found	Normal			Follow-Up Completed
Advanced maternal age					Trisomy 21	47，XN，+21		Follow-Up Completed
Abnormal maternal serum screening tests	Trisomy 21	Low Risk			Normal			Follow-Up Completed
Advanced maternal age					Normal			Follow-Up Completed
Advanced maternal age					Normal			Follow-Up Completed
Advanced maternal age					Normal			Follow-Up Completed
Advanced maternal age					Normal			Follow-Up Completed
Advanced maternal age				No Abnormalities Found	Normal			Follow-Up Completed
Pathological ultrasound findings				No Abnormalities Found	Normal			Follow-Up Completed
Abnormal maternal serum screening tests					Trisomy 21	47，XN，+21		Follow-Up Completed
Advanced maternal age				Suspected Abnormality	Normal			Follow-Up Completed
Abnormal maternal serum screening tests					Normal			Follow-Up Completed
Abnormal maternal serum screening tests	Trisomy 21	Low Risk			Normal			Follow-Up Completed
History of exposure to teratogenic factors				No Abnormalities Found	Normal			Follow-Up Completed
Advanced maternal age			Low Risk		Normal			Follow-Up Completed
Other conditions considered by physicians	Trisomy 21	Low Risk			Normal			Follow-Up Completed
Other conditions considered by physicians	Low Risk	Low Risk			Normal			Follow-Up Completed
Abnormal maternal serum screening tests					Normal			Follow-Up Completed
Abnormal maternal serum screening tests	Trisomy 21	Low Risk			Normal			Follow-Up Completed
Advanced maternal age				No Abnormalities Found	Normal			Follow-Up Completed
Other conditions considered by physicians	Low Risk	Low Risk			Normal			Follow-Up Completed
History of exposure to teratogenic factors					Normal			Follow-Up Completed
Abnormal maternal serum screening tests	Trisomy 21	Low Risk			Normal			Follow-Up Completed
Advanced maternal age					Normal			Follow-Up Completed
Advanced maternal age				No Abnormalities Found	Normal			Follow-Up Completed
Advanced maternal age					Normal			Follow-Up Completed
Abnormal maternal serum screening tests					Normal			Follow-Up Completed
Advanced maternal age					Normal			Follow-Up Completed
Advanced maternal age	Trisomy 21	Low Risk			Normal			Follow-Up Completed
Abnormal maternal serum screening tests	Trisomy 21	Low Risk			Normal			Follow-Up No Response
Advanced maternal age					Normal			Follow-Up Completed
Advanced maternal age					Normal			Follow-Up Completed
History of exposure to teratogenic factors					Normal			Follow-Up Completed
Advanced maternal age	Trisomy 21	Low Risk			Normal			Follow-Up Completed
Other conditions considered by physicians	Low Risk	Low Risk			Normal			Follow-Up Completed
Abnormal maternal serum screening tests	Trisomy 21	Low Risk			Normal			Follow-Up Completed
Advanced maternal age				No Abnormalities Found	Normal			Follow-Up Completed
Advanced maternal age				No Abnormalities Found	Normal			Follow-Up Completed
Other conditions considered by physicians	Low Risk	Low Risk			Normal			Follow-Up Completed
Advanced maternal age					Normal			Follow-Up Completed
Other conditions considered by physicians	Trisomy 21	Low Risk			Normal			Follow-Up Completed
Abnormal maternal serum screening tests	Trisomy 21	Low Risk			Normal			Follow-Up Completed
Advanced maternal age					Normal			Follow-Up Completed
Advanced maternal age				No Abnormalities Found	Normal			Follow-Up Completed
Advanced maternal age					Normal			Follow-Up Completed
Advanced maternal age					Normal			Follow-Up Completed
Abnormal pregnancy history				No Abnormalities Found	Normal			Follow-Up Completed
Other conditions considered by physicians	Low Risk	Low Risk			Normal			Follow-Up Completed
Abnormal maternal serum screening tests	Trisomy 21	Low Risk			Normal			Follow-Up Completed
High-risk NIPT	Low Risk	Low Risk			Normal			Follow-Up Completed
Abnormal maternal serum screening tests					Normal			Follow-Up Completed
Pathological ultrasound findings	Low Risk	Low Risk			Normal			Follow-Up Completed
Abnormal maternal serum screening tests	Trisomy 21	High Risk			Normal			Follow-Up Completed
Advanced maternal age			Low Risk	No Abnormalities Found	Normal			Follow-Up Completed
Abnormal maternal serum screening tests	Trisomy 21	Low Risk			Normal			Follow-Up Completed
Advanced maternal age					Normal			Follow-Up Completed
Abnormal maternal serum screening tests	Trisomy 21	Low Risk		No Abnormalities Found	Other Chromosomal Abnormalities	46,XN,?15		Follow-Up Completed
Abnormal pregnancy history				No Abnormalities Found	Normal			Follow-Up Completed
History of exposure to teratogenic factors	Low Risk	Low Risk			Normal			Follow-Up Completed
Advanced maternal age				No Abnormalities Found	Normal			Follow-Up Completed
Abnormal maternal serum screening tests	Trisomy 21	Low Risk			Trisomy 21	47，XN，+21		Follow-Up Completed
Advanced maternal age	Trisomy 21	Low Risk			Normal			Follow-Up Completed
Other conditions considered by physicians					Normal			Follow-Up Completed
Abnormal maternal serum screening tests	Trisomy 21	Low Risk			Normal			Follow-Up Completed
Advanced maternal age					Normal		Labor Induction	Follow-Up Completed
Abnormal maternal serum screening tests					Normal			Follow-Up Completed
Advanced maternal age					Normal			Follow-Up Completed
Abnormal maternal serum screening tests	Low Risk	Low Risk			Normal			Follow-Up Completed
Advanced maternal age					Normal			Follow-Up Completed
Advanced maternal age	Low Risk	Low Risk		Suspected Abnormality	Normal			Follow-Up Completed
Abnormal maternal serum screening tests	Trisomy 21	Low Risk			Normal			Follow-Up Completed
History of exposure to teratogenic factors	Low Risk	Low Risk			Normal			Follow-Up Completed
Advanced maternal age					Normal			Follow-Up Completed
Abnormal maternal serum screening tests	Trisomy 21	Low Risk			Normal			Follow-Up Completed
Abnormal maternal serum screening tests	Trisomy 21	Low Risk			Normal			Follow-Up Completed
Advanced maternal age					Normal			Follow-Up Completed
Advanced maternal age	Trisomy 21	Low Risk		No Abnormalities Found	Normal			Follow-Up Completed
Abnormal maternal serum screening tests	Trisomy 21	Low Risk			Normal			Follow-Up Completed
Abnormal maternal serum screening tests	Trisomy 21	Low Risk			Normal			Follow-Up Completed
Abnormal maternal serum screening tests	Trisomy 21	Low Risk			Normal			Follow-Up Completed
Advanced maternal age					Normal			Follow-Up Completed
Abnormal pregnancy history				No Abnormalities Found	Normal			Follow-Up Completed
Other conditions considered by physicians	Trisomy 18	Low Risk			Normal			Follow-Up Completed
Advanced maternal age	Trisomy 21	Low Risk			Normal			Follow-Up Completed
Abnormal maternal serum screening tests	Low Risk	Low Risk			Normal			Follow-Up Completed
Abnormal maternal serum screening tests					Normal			Follow-Up Completed
Abnormal maternal serum screening tests	Trisomy 21	Low Risk			Normal			Follow-Up Completed
Pathological ultrasound findings	Low Risk	Low Risk			Normal			Follow-Up Completed
Advanced maternal age					Normal			Follow-Up Completed
Abnormal maternal serum screening tests	Trisomy 21	Low Risk			Normal			Follow-Up Completed
Advanced maternal age					Normal			Follow-Up Completed
Advanced maternal age					Normal			Follow-Up Completed
Advanced maternal age					Normal			Follow-Up Completed
Advanced maternal age					Normal			Follow-Up Completed
Abnormal pregnancy history				No Abnormalities Found	Normal			Follow-Up Completed
Abnormal maternal serum screening tests	Trisomy 21	Low Risk			Normal			Follow-Up Completed
Abnormal maternal serum screening tests					Normal			Follow-Up Completed
Advanced maternal age					Normal			Follow-Up Completed
Chromosomal abnormalities in one or both spouses					Normal			Follow-Up Completed
Abnormal maternal serum screening tests	Trisomy 21	Low Risk			Normal			Follow-Up Completed
Other conditions considered by physicians	Trisomy 21	Low Risk			Normal			Follow-Up Completed
Advanced maternal age				No Abnormalities Found	Normal			Follow-Up Completed
Abnormal maternal serum screening tests	Trisomy 18	Low Risk			Normal			Follow-Up Completed
Abnormal maternal serum screening tests	Trisomy 21	Low Risk			Normal			Follow-Up Completed
History of exposure to teratogenic factors	Low Risk	Low Risk			Normal			Follow-Up Completed
Abnormal pregnancy history					Normal			Follow-Up Completed
Advanced maternal age					Normal			Follow-Up Completed
Abnormal maternal serum screening tests					Normal			Follow-Up Completed
Other conditions considered by physicians	Trisomy 21	Low Risk			Normal			Follow-Up Completed
Advanced maternal age				No Abnormalities Found	Normal			Follow-Up Completed
Advanced maternal age				No Abnormalities Found	Normal			Follow-Up Completed
Advanced maternal age				No Abnormalities Found	Normal			Follow-Up Completed
Abnormal maternal serum screening tests	Trisomy 21	Low Risk			Normal			Follow-Up Completed
Abnormal maternal serum screening tests	Trisomy 21	Low Risk			Normal			Follow-Up Completed
Advanced maternal age					Trisomy 21	47，XN，+21		Follow-Up Completed
Other conditions considered by physicians	Low Risk	Low Risk			Normal			Follow-Up Completed
Advanced maternal age				No Abnormalities Found	Normal			Follow-Up Completed
Advanced maternal age					Normal			Follow-Up Completed
Pathological ultrasound findings					Normal			Follow-Up Completed
Advanced maternal age					Normal			Follow-Up Completed
Advanced maternal age				No Abnormalities Found	Normal			Follow-Up Completed
Advanced maternal age	Low Risk	Low Risk			Normal			Follow-Up Completed
Abnormal maternal serum screening tests	Trisomy 18	Low Risk			Normal			Follow-Up Completed
Abnormal maternal serum screening tests	Trisomy 21	Low Risk			Normal			Follow-Up Completed
Advanced maternal age					Normal			Follow-Up Completed
Abnormal maternal serum screening tests	Trisomy 18	Low Risk			Normal			Follow-Up Completed
Other conditions considered by physicians	Trisomy 18	Low Risk			Normal			Follow-Up Completed
Abnormal maternal serum screening tests					Normal			Follow-Up Completed
Congenital anomalies in one or both spouses					Normal			Follow-Up Completed
Abnormal pregnancy history				No Abnormalities Found	Normal			Follow-Up Completed
Abnormal maternal serum screening tests					Normal			Follow-Up Completed
Abnormal maternal serum screening tests	Trisomy 21	Low Risk			Normal			Follow-Up Completed
History of exposure to teratogenic factors	Low Risk	Low Risk		No Abnormalities Found	Chromosomal Abnormality Carrier	46，XN，t(6;11)(q23;q21)		Follow-Up Completed
Advanced maternal age					Trisomy 18	47，XN，+18		Follow-Up Completed
Abnormal maternal serum screening tests	Trisomy 21	Low Risk			Normal			Follow-Up Completed
Advanced maternal age					Normal			Follow-Up Completed
Abnormal maternal serum screening tests					Normal			Follow-Up Completed
Abnormal maternal serum screening tests	Trisomy 21	High Risk		Abnormality	Normal			Follow-Up Completed
Advanced maternal age				No Abnormalities Found	Normal			Follow-Up Completed
Abnormal maternal serum screening tests					Normal			Follow-Up Completed
Abnormal maternal serum screening tests					Normal			Follow-Up Completed
Abnormal maternal serum screening tests	Low Risk	Low Risk			Normal			Follow-Up Completed
Advanced maternal age	Low Risk	Low Risk			Normal			Follow-Up Completed
Abnormal maternal serum screening tests	Trisomy 21	Low Risk			Normal			Follow-Up Completed
Abnormal maternal serum screening tests	Trisomy 21	Low Risk			Normal			Follow-Up Completed
Advanced maternal age				No Abnormalities Found	Normal			Follow-Up Completed
Advanced maternal age					Sex Chromosome Abnormalities	46，X,?Y		Follow-Up Completed
Advanced maternal age					Normal			Follow-Up Completed
Abnormal maternal serum screening tests	Trisomy 21	Low Risk			Normal			Follow-Up Completed
Other conditions considered by physicians	Low Risk	Low Risk		No Abnormalities Found	Normal			Follow-Up Completed
Pathological ultrasound findings					Normal			Follow-Up Completed
Advanced maternal age				No Abnormalities Found	Normal			Follow-Up Completed
High-risk NIPT	Trisomy 21	Low Risk			Sex Chromosome Abnormalities	47，XYY		Follow-Up Completed
Thalassemia in one or both spouses	Trisomy 21	Low Risk			Normal			Follow-Up Completed
Advanced maternal age	Trisomy 21	Low Risk			Normal			Follow-Up Completed
Other conditions considered by physicians	Low Risk	Low Risk			Normal			Follow-Up Completed
Abnormal maternal serum screening tests	Trisomy 18	Low Risk			Normal			Follow-Up Completed
Advanced maternal age				No Abnormalities Found	Normal			Follow-Up Completed
Abnormal maternal serum screening tests	Trisomy 21	Low Risk			Normal			Follow-Up Completed
Advanced maternal age					Normal			Follow-Up Completed
Abnormal maternal serum screening tests	Trisomy 21	Low Risk			Normal			Follow-Up Completed
Abnormal maternal serum screening tests					Trisomy 21	47，XN，+21		Follow-Up Completed
Abnormal maternal serum screening tests	Trisomy 21	Low Risk			Normal			Follow-Up Completed
Other conditions considered by physicians	Trisomy 21	Low Risk			Normal			Follow-Up Completed
Abnormal maternal serum screening tests	Trisomy 21	Low Risk			Normal			Follow-Up Completed
Abnormal maternal serum screening tests	Trisomy 21	Low Risk			Normal			Follow-Up Completed
Other conditions considered by physicians				No Abnormalities Found	Normal			Follow-Up Completed
Advanced maternal age				No Abnormalities Found	Normal			Follow-Up Completed
Abnormal maternal serum screening tests					Normal			Follow-Up Completed
Advanced maternal age					Normal			Follow-Up Completed
Abnormal pregnancy history				No Abnormalities Found	Normal			Follow-Up Completed
Advanced maternal age	Trisomy 21	Low Risk			Normal			Follow-Up Completed
Other conditions considered by physicians	Trisomy 18	Low Risk			Normal			Follow-Up Completed
History of exposure to teratogenic factors					Normal			Follow-Up Completed
Abnormal maternal serum screening tests	Trisomy 21	Low Risk			Normal			Follow-Up Completed
Abnormal maternal serum screening tests	Trisomy 21	Low Risk			Normal			Follow-Up Completed
Advanced maternal age				No Abnormalities Found	Normal			Follow-Up Completed
Abnormal pregnancy history					Normal			Follow-Up Completed
Advanced maternal age				No Abnormalities Found	Normal			Follow-Up Completed
Advanced maternal age				No Abnormalities Found	Normal			Follow-Up Completed
Pathological ultrasound findings					Normal			Follow-Up Completed
Abnormal pregnancy history	Low Risk	High Risk			Normal			Follow-Up Completed
Other conditions considered by physicians	Low Risk	Low Risk			Normal			Follow-Up Completed
Advanced maternal age					Normal			Follow-Up Completed
Abnormal maternal serum screening tests	Trisomy 21	Low Risk		No Abnormalities Found	Normal			Follow-Up Completed
Abnormal maternal serum screening tests	Trisomy 21	Low Risk			Normal			Follow-Up Completed
Advanced maternal age				No Abnormalities Found	Normal			Follow-Up Completed
Abnormal maternal serum screening tests	Trisomy 21	Low Risk		No Abnormalities Found	Normal			Follow-Up Completed
Abnormal maternal serum screening tests	Trisomy 21	Low Risk			Normal			Follow-Up Completed
Abnormal maternal serum screening tests	Trisomy 21	Low Risk			Normal			Follow-Up Completed
Advanced maternal age					Normal			Follow-Up Completed
High-risk NIPT			Low Risk		Normal			Follow-Up Completed
Abnormal pregnancy history				No Abnormalities Found	Normal			Follow-Up Completed
Advanced maternal age				No Abnormalities Found	Normal			Follow-Up Completed
Other conditions considered by physicians	Trisomy 21	Low Risk			Normal			Follow-Up Completed
Abnormal maternal serum screening tests	Trisomy 21	Low Risk			Normal			Follow-Up Completed
Other conditions considered by physicians	Trisomy 21	Low Risk			Normal			Follow-Up Completed
Abnormal maternal serum screening tests	Trisomy 21	Low Risk		No Abnormalities Found	Normal			Follow-Up Completed
Abnormal maternal serum screening tests	Trisomy 21	Low Risk			Normal			Follow-Up Completed
Advanced maternal age					Normal			Follow-Up Completed
Abnormal maternal serum screening tests	Trisomy 18	Low Risk			Normal			Follow-Up Completed
Advanced maternal age				No Abnormalities Found	Normal			Follow-Up Completed
Advanced maternal age					Normal			Follow-Up Completed
Abnormal pregnancy history					Normal			Follow-Up Completed
Abnormal maternal serum screening tests					Normal			Follow-Up Completed
Other conditions considered by physicians	Low Risk	Low Risk			Normal			Follow-Up Completed
Other conditions considered by physicians	Trisomy 21	Low Risk			Normal			Follow-Up Completed
Other conditions considered by physicians	Low Risk	Low Risk			Normal			Follow-Up Completed
Advanced maternal age					Normal			Follow-Up Completed
Advanced maternal age					Normal			Follow-Up Completed
Advanced maternal age					Normal			Follow-Up Completed
Chromosomal abnormalities in one or both spouses					Normal			Follow-Up Completed
Abnormal maternal serum screening tests	Trisomy 21	Low Risk			Normal			Follow-Up Completed
Abnormal maternal serum screening tests	Trisomy 21	Low Risk			Normal			Follow-Up Completed
Abnormal maternal serum screening tests	Trisomy 21	Low Risk			Normal			Follow-Up Completed
Abnormal maternal serum screening tests	Trisomy 21	Low Risk			Normal			Follow-Up Completed
Abnormal maternal serum screening tests	Low Risk	Low Risk			Normal			Follow-Up Completed
Abnormal maternal serum screening tests	Trisomy 21	Low Risk			Normal			Follow-Up Completed
Abnormal maternal serum screening tests	Trisomy 21	Low Risk			Normal			Follow-Up Completed
Abnormal maternal serum screening tests	Trisomy 21	Low Risk			Normal			Follow-Up Completed
Abnormal maternal serum screening tests	Trisomy 21	Low Risk			Normal			Follow-Up Completed
Advanced maternal age					Normal			Follow-Up Completed
Abnormal maternal serum screening tests					Normal			Follow-Up Completed
Other conditions considered by physicians	Trisomy 21	Low Risk		No Abnormalities Found	Normal			Follow-Up Completed
Abnormal maternal serum screening tests	Trisomy 21	Low Risk			Normal			Follow-Up Completed
Advanced maternal age	Low Risk	Low Risk			Normal			Follow-Up Completed
Abnormal pregnancy history					Normal			Follow-Up Completed
Abnormal maternal serum screening tests	Trisomy 21	Low Risk			Normal			Follow-Up Completed
Advanced maternal age					Normal			Follow-Up Completed
Abnormal maternal serum screening tests	Trisomy 21	Low Risk		Suspected Abnormality	Normal			Follow-Up Completed
Abnormal maternal serum screening tests					Normal			Follow-Up Completed
Abnormal pregnancy history				No Abnormalities Found	Normal			Follow-Up Completed
Abnormal maternal serum screening tests	Trisomy 21	Low Risk			Normal			Follow-Up Completed
Advanced maternal age					Normal			Follow-Up Completed
Pathological ultrasound findings	Low Risk	Low Risk		Suspected Abnormality	Normal			Follow-Up Completed
Abnormal maternal serum screening tests	Trisomy 21	Low Risk		No Abnormalities Found	Normal			Follow-Up Completed
Advanced maternal age				No Abnormalities Found	Normal			Follow-Up Completed
Abnormal maternal serum screening tests	Trisomy 21	Low Risk			Normal			Follow-Up Completed
Abnormal pregnancy history				No Abnormalities Found	Normal			Follow-Up Completed
History of exposure to teratogenic factors					Normal			Follow-Up Completed
Advanced maternal age					Normal			Follow-Up Completed
Abnormal pregnancy history				No Abnormalities Found	Normal			Follow-Up Completed
Abnormal maternal serum screening tests	Trisomy 21	Low Risk			Normal			Follow-Up Completed
Advanced maternal age					Normal			Follow-Up Completed
Other conditions considered by physicians	Trisomy 21	Low Risk		No Abnormalities Found	Normal			Follow-Up Completed
Abnormal maternal serum screening tests	Trisomy 21	Low Risk			Normal			Follow-Up Completed
Abnormal maternal serum screening tests	Trisomy 21	Low Risk			Normal			Follow-Up Completed
Advanced maternal age				No Abnormalities Found	Normal			Follow-Up Completed
Other conditions considered by physicians	Trisomy 21	Low Risk			Normal			Follow-Up Completed
Abnormal maternal serum screening tests	Trisomy 21	Low Risk		No Abnormalities Found	Normal			Follow-Up Completed
Abnormal maternal serum screening tests	Trisomy 21	Low Risk			Normal			Follow-Up Completed
Advanced maternal age					Normal			Follow-Up Completed
Abnormal maternal serum screening tests	Trisomy 21	Low Risk			Normal			Follow-Up Completed
Advanced maternal age	Low Risk	Low Risk			Normal			Follow-Up Completed
Advanced maternal age				No Abnormalities Found	Normal			Follow-Up Completed
Advanced maternal age				No Abnormalities Found	Normal			Follow-Up Completed
Abnormal maternal serum screening tests	Trisomy 21	Low Risk			Normal			Follow-Up Completed
Abnormal maternal serum screening tests	Trisomy 21	Low Risk			Normal			Follow-Up Completed
Other conditions considered by physicians					Normal			Follow-Up Completed
Abnormal pregnancy history	Trisomy 21	Low Risk		No Abnormalities Found	Chromosomal Abnormality Carrier	45,XN,rob(14;21)(q10;q10)		Follow-Up Completed
Advanced maternal age					Normal			Follow-Up Completed
Abnormal maternal serum screening tests	Trisomy 21	Low Risk			Normal			Follow-Up Completed
Advanced maternal age					Normal			Follow-Up Completed
Abnormal maternal serum screening tests	Low Risk	Low Risk			Normal			Follow-Up Completed
Other conditions considered by physicians				No Abnormalities Found	Normal			Follow-Up Completed
Other conditions considered by physicians					Normal			Follow-Up Completed
Pathological ultrasound findings	Trisomy 21	Low Risk		Abnormality	Normal			Follow-Up Completed
Abnormal maternal serum screening tests					Normal			Follow-Up Completed
Pathological ultrasound findings				Suspected Abnormality	Normal			Follow-Up Completed
Abnormal maternal serum screening tests					Normal			Follow-Up Completed
Advanced maternal age	Low Risk	Low Risk			Normal			Follow-Up Completed
Advanced maternal age					Normal			Follow-Up Completed
Abnormal maternal serum screening tests	Trisomy 18	Low Risk			Normal			Follow-Up Completed
Other conditions considered by physicians				No Abnormalities Found	Normal			Follow-Up Completed
Pathological ultrasound findings					Normal			Follow-Up Completed
Advanced maternal age					Normal			Follow-Up Completed
Advanced maternal age					Normal			Follow-Up Completed
Advanced maternal age				No Abnormalities Found	Normal			Follow-Up Completed
Abnormal maternal serum screening tests	Trisomy 21	Low Risk			Normal			Follow-Up Completed
Other conditions considered by physicians				No Abnormalities Found	Normal			Follow-Up Completed
Abnormal maternal serum screening tests	Trisomy 18	Low Risk			Normal			Follow-Up Completed
Pathological ultrasound findings					Other Chromosomal Abnormalities	46，XN，13？pstk+		Follow-Up Completed
Other conditions considered by physicians					Other Chromosomal Abnormalities	46,，XN,13pss,15？cenh+		Follow-Up Completed
Abnormal maternal serum screening tests	Trisomy 21	Low Risk			Other Chromosomal Abnormalities	46,XN,15?p		Follow-Up Completed
Advanced maternal age				No Abnormalities Found	Normal			Follow-Up Completed
Abnormal maternal serum screening tests	Trisomy 21	Low Risk			Normal			Follow-Up Completed
Abnormal maternal serum screening tests	Trisomy 21	Low Risk			Normal			Follow-Up Completed
Abnormal maternal serum screening tests	Trisomy 21	Low Risk			Normal			Follow-Up Completed
Pathological ultrasound findings					Normal			Follow-Up Completed
Abnormal maternal serum screening tests	Trisomy 21	Low Risk			Normal			Follow-Up Completed
Pathological ultrasound findings				No Abnormalities Found	Normal			Follow-Up Completed
Abnormal maternal serum screening tests	Trisomy 21	Low Risk			Normal			Follow-Up Completed
Advanced maternal age					Normal			Follow-Up Completed
Other conditions considered by physicians					Normal			Follow-Up Completed
Advanced maternal age				No Abnormalities Found	Normal			Follow-Up Completed
Abnormal maternal serum screening tests	Trisomy 21	Low Risk			Normal			Follow-Up Completed
Advanced maternal age					Normal			Follow-Up Completed
History of exposure to teratogenic factors				Suspected Abnormality	Normal			Follow-Up Completed
Abnormal maternal serum screening tests	Trisomy 21	Low Risk			Normal			Follow-Up Completed
Abnormal maternal serum screening tests	Trisomy 21	Low Risk			Normal			Follow-Up Completed
Abnormal maternal serum screening tests					Normal			Follow-Up Completed
History of exposure to teratogenic factors				No Abnormalities Found	Normal			Follow-Up Completed
Advanced maternal age				Abnormality	Normal			Follow-Up Completed
High-risk NIPT					Normal			Follow-Up Completed
Advanced maternal age				No Abnormalities Found	Normal			Follow-Up Completed
Advanced maternal age				No Abnormalities Found	Normal			Follow-Up Completed
Abnormal maternal serum screening tests	Trisomy 21	Low Risk			Normal			Follow-Up Completed
Abnormal maternal serum screening tests					Normal			Follow-Up Completed
Abnormal maternal serum screening tests	Trisomy 21	Low Risk			Trisomy 18	47，XN，+18		Follow-Up Completed
Abnormal maternal serum screening tests	Trisomy 21	Low Risk			Normal			Follow-Up Completed
Advanced maternal age					Normal			Follow-Up Completed
Abnormal pregnancy history				No Abnormalities Found	Normal			Follow-Up Completed
Other conditions considered by physicians	Low Risk	Low Risk			Normal			Follow-Up Completed
Abnormal maternal serum screening tests	Trisomy 21	Low Risk			Normal			Follow-Up Completed
Advanced maternal age				No Abnormalities Found	Normal			Follow-Up Completed
Advanced maternal age				No Abnormalities Found	Normal			Follow-Up Completed
Advanced maternal age	Low Risk	Low Risk			Normal			Follow-Up Completed
Advanced maternal age					Normal			Follow-Up Completed
Pathological ultrasound findings					Normal			Follow-Up Completed
Advanced maternal age					Normal			Follow-Up Completed
History of exposure to teratogenic factors				No Abnormalities Found	Normal			Follow-Up Completed
Advanced maternal age					Normal			Follow-Up Completed
Abnormal maternal serum screening tests	Trisomy 21	Low Risk			Normal			Follow-Up Completed
Advanced maternal age					Normal			Follow-Up Completed
Advanced maternal age					Normal			Follow-Up Completed
Advanced maternal age					Normal			Follow-Up Completed
Pathological ultrasound findings					Normal			Follow-Up Completed
Abnormal maternal serum screening tests	Trisomy 21	Low Risk			Normal			Follow-Up Completed
Advanced maternal age	Low Risk	Low Risk			Normal			Follow-Up Completed
Advanced maternal age					Normal			Follow-Up Completed
Abnormal maternal serum screening tests	Trisomy 21	Low Risk			Normal			Follow-Up Completed
History of exposure to teratogenic factors	Low Risk	Low Risk			Normal			Follow-Up Completed
Advanced maternal age					Normal			Follow-Up Completed
Advanced maternal age					Normal			Follow-Up Completed
Advanced maternal age					Normal			Follow-Up Completed
Abnormal maternal serum screening tests	Trisomy 21	Low Risk			Normal			Follow-Up Completed
Advanced maternal age					Normal			Follow-Up Completed
Abnormal maternal serum screening tests	Trisomy 18	Low Risk			Normal			Follow-Up Completed
Abnormal maternal serum screening tests	Trisomy 21	Low Risk			Normal			Follow-Up Completed
History of exposure to teratogenic factors					Normal			Follow-Up Completed
Abnormal pregnancy history					Normal			Follow-Up Completed
Abnormal maternal serum screening tests					Normal			Follow-Up Completed
History of exposure to teratogenic factors					Normal			Follow-Up Completed
Abnormal maternal serum screening tests	Trisomy 21	Low Risk			Normal			Follow-Up Completed
Advanced maternal age					Normal			Follow-Up Completed
Other conditions considered by physicians	Low Risk	Low Risk			Normal			Follow-Up Completed
Advanced maternal age					Normal			Follow-Up Completed
History of exposure to teratogenic factors					Normal			Follow-Up Completed
High-risk NIPT	Low Risk	Low Risk			Sex Chromosome Abnormalities	47，XXY		Follow-Up Completed
Abnormal maternal serum screening tests					Trisomy 21	47，XN，+21		Follow-Up Completed
Abnormal maternal serum screening tests	Trisomy 21	Low Risk			Normal			Follow-Up Completed
History of exposure to teratogenic factors				No Abnormalities Found	Normal			Follow-Up Completed
Other conditions considered by physicians					Normal			Follow-Up Completed
Pathological ultrasound findings					Normal			Follow-Up Completed
History of exposure to teratogenic factors					Normal			Follow-Up Completed
Advanced maternal age					Normal			Follow-Up Completed
Abnormal maternal serum screening tests	Trisomy 21	Low Risk			Normal			Follow-Up Completed
Other conditions considered by physicians	Low Risk	Low Risk			Normal			Follow-Up Completed
Advanced maternal age					Normal			Follow-Up Completed
Abnormal maternal serum screening tests	Trisomy 21	Low Risk			Normal			Follow-Up Completed
Abnormal maternal serum screening tests	Trisomy 21	Low Risk			Normal			Follow-Up Completed
Advanced maternal age				No Abnormalities Found	Normal			Follow-Up Completed
Advanced maternal age					Normal			Follow-Up Completed
Abnormal maternal serum screening tests	Trisomy 21	Low Risk		No Abnormalities Found	Normal			Follow-Up Completed
Abnormal maternal serum screening tests	Trisomy 21	Low Risk			Other Chromosomal Abnormalities	46，XN，22？p		Follow-Up Completed
Abnormal maternal serum screening tests					Other Chromosomal Abnormalities	46.XN，15？p+		Follow-Up No Response
Advanced maternal age				No Abnormalities Found	Normal			Follow-Up Completed
Advanced maternal age	Low Risk	Low Risk			Normal			Follow-Up Completed
Pathological ultrasound findings				No Abnormalities Found	Normal			Follow-Up Completed
Abnormal pregnancy history					Normal			Follow-Up Completed
Abnormal maternal serum screening tests	Trisomy 21	Low Risk			Normal			Follow-Up Completed
Chromosomal abnormalities in one or both spouses					Normal			Follow-Up Completed
Other conditions considered by physicians					Normal			Follow-Up Completed
Advanced maternal age					Normal			Follow-Up Completed
Advanced maternal age					Normal			Follow-Up Completed
Abnormal maternal serum screening tests	Trisomy 21	Low Risk			Normal			Follow-Up Completed
Advanced maternal age					Normal			Follow-Up Completed
Advanced maternal age				Abnormality	Normal			Follow-Up Completed
Chromosomal abnormalities in one or both spouses					Normal			Follow-Up Completed
Advanced maternal age					Normal			Follow-Up Completed
Advanced maternal age					Normal			Follow-Up Completed
Advanced maternal age				No Abnormalities Found	Normal			Follow-Up Completed
Pathological ultrasound findings					Normal		Labor Induction	Follow-Up Completed
Advanced maternal age					Normal			Follow-Up Completed
Abnormal maternal serum screening tests	Trisomy 21	Low Risk			Normal			Follow-Up Completed
Other conditions considered by physicians	Low Risk	Low Risk		No Abnormalities Found	Normal			Follow-Up Completed
Abnormal maternal serum screening tests				No Abnormalities Found	Normal			Follow-Up Completed
Abnormal maternal serum screening tests	Trisomy 21	Low Risk			Normal			Follow-Up Completed
Abnormal pregnancy history					Normal			Follow-Up Completed
Pathological ultrasound findings					Normal			Follow-Up Completed
Abnormal maternal serum screening tests	Trisomy 21	Low Risk			Normal			Follow-Up Completed
Advanced maternal age				No Abnormalities Found	Normal			Follow-Up Completed
History of exposure to teratogenic factors					Normal			Follow-Up Completed
Abnormal maternal serum screening tests					Normal			Follow-Up Completed
Abnormal maternal serum screening tests					Normal			Follow-Up Completed
Advanced maternal age					Normal			Follow-Up Completed
Advanced maternal age				No Abnormalities Found	Normal			Follow-Up Completed
Abnormal maternal serum screening tests	Trisomy 21	Low Risk			Normal			Follow-Up Completed
Advanced maternal age	Low Risk	Low Risk			Normal			Follow-Up Completed
History of exposure to teratogenic factors				No Abnormalities Found	Normal			Follow-Up Completed
Abnormal maternal serum screening tests	Trisomy 21	Low Risk			Normal			Follow-Up Completed
Abnormal maternal serum screening tests	Trisomy 21	Low Risk			Normal			Follow-Up Completed
Abnormal maternal serum screening tests	Trisomy 21	Low Risk			Normal			Follow-Up Completed
Abnormal maternal serum screening tests	Trisomy 21	Low Risk			Normal			Follow-Up Completed
Abnormal maternal serum screening tests	Trisomy 21	Low Risk			Normal			Follow-Up Completed
High-risk NIPT			Low Risk		Sex Chromosome Abnormalities	47，XXY		Follow-Up Completed
Abnormal maternal serum screening tests					Trisomy 21	47，XN，+21		Follow-Up Completed
Pathological ultrasound findings					Normal			Follow-Up Completed
Abnormal maternal serum screening tests					Normal			Follow-Up Completed
Abnormal maternal serum screening tests					Normal			Follow-Up Completed
Abnormal maternal serum screening tests	Trisomy 21	Low Risk			Normal			Follow-Up Completed
Abnormal maternal serum screening tests	Trisomy 21	Low Risk		No Abnormalities Found	Normal			Follow-Up Completed
Abnormal pregnancy history				No Abnormalities Found	Normal			Follow-Up Completed
Advanced maternal age					Normal			Follow-Up Completed
History of exposure to teratogenic factors	Low Risk	Low Risk			Normal			Follow-Up Completed
Advanced maternal age					Normal			Follow-Up Completed
Advanced maternal age				No Abnormalities Found	Normal			Follow-Up Completed
Abnormal maternal serum screening tests	Trisomy 21	Low Risk			Normal			Follow-Up Completed
Abnormal maternal serum screening tests	Low Risk	Low Risk			Normal			Follow-Up Completed
Abnormal maternal serum screening tests	Trisomy 21	Low Risk			Normal			Follow-Up Completed
Advanced maternal age					Normal			Follow-Up Completed
Advanced maternal age				No Abnormalities Found	Normal			Follow-Up Completed
Abnormal maternal serum screening tests	Trisomy 21	Low Risk			Normal			Follow-Up Completed
Abnormal maternal serum screening tests	Trisomy 21	Low Risk			Normal			Follow-Up Completed
History of exposure to teratogenic factors				No Abnormalities Found	Normal			Follow-Up Completed
Other conditions considered by physicians	Trisomy 21	Low Risk		No Abnormalities Found	Normal			Follow-Up Completed
Abnormal pregnancy history				No Abnormalities Found	Normal			Follow-Up Completed
Abnormal maternal serum screening tests	Trisomy 21	Low Risk			Normal			Follow-Up Completed
Other conditions considered by physicians	Low Risk	Low Risk			Normal			Follow-Up Completed
High-risk NIPT			Low Risk	No Abnormalities Found	Normal			Follow-Up Completed
Advanced maternal age					Normal			Follow-Up Completed
Pathological ultrasound findings	Low Risk	Low Risk		Suspected Abnormality	Normal			Follow-Up Completed
Advanced maternal age					Normal			Follow-Up Completed
Abnormal maternal serum screening tests	Trisomy 18	Low Risk		No Abnormalities Found	Normal			Follow-Up Completed
Abnormal maternal serum screening tests	Trisomy 21	Low Risk			Normal			Follow-Up Completed
Advanced maternal age				No Abnormalities Found	Normal			Follow-Up Completed
Advanced maternal age					Normal			Follow-Up Completed
Pathological ultrasound findings				No Abnormalities Found	Normal			Follow-Up Completed
Abnormal maternal serum screening tests	Trisomy 21	Low Risk			Normal			Follow-Up Completed
Pathological ultrasound findings					Normal			Follow-Up Completed
Abnormal maternal serum screening tests	Trisomy 21	Low Risk			Normal			Follow-Up Completed
Abnormal maternal serum screening tests	Trisomy 21	Low Risk			Trisomy 21	47，XN，+21		Follow-Up Completed
Abnormal maternal serum screening tests	Trisomy 21	Low Risk			Trisomy 21	46,XN，+21,rob(21;21)(q10;q10)		Follow-Up Completed
Abnormal maternal serum screening tests	Trisomy 21	Low Risk			Trisomy 21	47,XN,+21		Follow-Up Completed
High-risk NIPT	Low Risk	Low Risk			Normal		Full-Term Delivery，Abnormal	Follow-Up Completed
Abnormal maternal serum screening tests	Trisomy 21	Low Risk			Normal			Follow-Up Completed
Advanced maternal age					Normal			Follow-Up Completed
Other conditions considered by physicians	Trisomy 21	Low Risk			Normal			Follow-Up Completed
Other conditions considered by physicians	Trisomy 21	Low Risk			Normal			Follow-Up Completed
Advanced maternal age					Normal			Follow-Up Completed
Advanced maternal age	Trisomy 21	Low Risk			Normal			Follow-Up Completed
Advanced maternal age				No Abnormalities Found	Normal			Follow-Up Completed
Advanced maternal age					Normal			Follow-Up Completed
Abnormal maternal serum screening tests	Trisomy 21	Low Risk			Normal			Follow-Up Completed
Pathological ultrasound findings				No Abnormalities Found	Normal			Follow-Up Completed
Other conditions considered by physicians	Trisomy 18	Low Risk		Suspected Abnormality	Normal			Follow-Up Completed
Abnormal maternal serum screening tests					Normal			Follow-Up Completed
Abnormal maternal serum screening tests	Trisomy 21	Low Risk		No Abnormalities Found	Normal			Follow-Up Completed
Advanced maternal age				No Abnormalities Found	Normal			Follow-Up Completed
Advanced maternal age				No Abnormalities Found	Normal			Follow-Up Completed
Abnormal maternal serum screening tests	Trisomy 18	Low Risk			Normal			Follow-Up Completed
History of exposure to teratogenic factors	Low Risk	Low Risk			Normal			Follow-Up Completed
Other conditions considered by physicians	Low Risk	Low Risk			Normal			Follow-Up Completed
Other conditions considered by physicians	Trisomy 21	Low Risk			Normal			Follow-Up Completed
Advanced maternal age					Normal			Follow-Up Completed
Advanced maternal age				No Abnormalities Found	Normal			Follow-Up Completed
Advanced maternal age				No Abnormalities Found	Normal		Labor Induction	Follow-Up Completed
Abnormal maternal serum screening tests	Trisomy 21	Low Risk			Normal			Follow-Up Completed
Abnormal maternal serum screening tests	Low Risk	Low Risk			Normal			Follow-Up Completed
Abnormal maternal serum screening tests	Trisomy 21	Low Risk			Normal			Follow-Up Completed
Abnormal maternal serum screening tests	Trisomy 21	Low Risk		No Abnormalities Found	Normal			Follow-Up Completed
Advanced maternal age					Normal			Follow-Up Completed
Abnormal maternal serum screening tests	Trisomy 21	Low Risk			Normal			Follow-Up Completed
Abnormal maternal serum screening tests	Trisomy 21	Low Risk			Normal			Follow-Up Completed
Advanced maternal age					Normal			Follow-Up Completed
Advanced maternal age					Normal			Follow-Up Completed
Abnormal maternal serum screening tests	Trisomy 21	Low Risk			Normal			Follow-Up Completed
Advanced maternal age					Normal			Follow-Up Completed
High-risk NIPT	Trisomy 21	Low Risk			Normal			Follow-Up Completed
Abnormal maternal serum screening tests					Normal			Follow-Up Completed
Abnormal maternal serum screening tests	Trisomy 21	Low Risk			Normal			Follow-Up Completed
Abnormal maternal serum screening tests	Trisomy 18	Low Risk		Suspected Abnormality	Normal			Follow-Up Completed
Advanced maternal age				No Abnormalities Found	Normal			Follow-Up Completed
Advanced maternal age					Normal			Follow-Up Completed
Abnormal maternal serum screening tests					Normal			Follow-Up Completed
Advanced maternal age				No Abnormalities Found	Normal			Follow-Up Completed
Abnormal maternal serum screening tests	Trisomy 21	Low Risk			Normal			Follow-Up Completed
Abnormal pregnancy history				No Abnormalities Found	Normal			Follow-Up Completed
Pathological ultrasound findings	Low Risk	Low Risk		No Abnormalities Found	Normal			Follow-Up Completed
Advanced maternal age					Normal			Follow-Up Completed
Advanced maternal age					Normal			Follow-Up Completed
Advanced maternal age				No Abnormalities Found	Normal			Follow-Up Completed
Abnormal maternal serum screening tests	Trisomy 21	Low Risk			Normal			Follow-Up Completed
Advanced maternal age					Normal			Follow-Up Completed
Abnormal maternal serum screening tests	Trisomy 21	Low Risk			Normal			Follow-Up Completed
Abnormal maternal serum screening tests	Low Risk	Low Risk			Normal			Follow-Up Completed
Advanced maternal age	Low Risk	Low Risk			Normal			Follow-Up Completed
Advanced maternal age				No Abnormalities Found	Normal			Follow-Up Completed
Abnormal maternal serum screening tests	Trisomy 21	Low Risk			Normal			Follow-Up Completed
Abnormal maternal serum screening tests	Trisomy 18	Low Risk			Normal			Follow-Up Completed
Advanced maternal age	Low Risk	Low Risk			Normal			Follow-Up Completed
Advanced maternal age	Low Risk	Low Risk		Abnormality	Normal			Follow-Up Completed
Advanced maternal age					Normal			Follow-Up Completed
Abnormal maternal serum screening tests	Trisomy 18	Low Risk			Normal			Follow-Up Completed
Advanced maternal age				No Abnormalities Found	Normal			Follow-Up Completed
Advanced maternal age					Normal			Follow-Up Completed
Advanced maternal age	Trisomy 21	Low Risk			Normal			Follow-Up Completed
Other conditions considered by physicians					Normal			Follow-Up Completed
Advanced maternal age				No Abnormalities Found	Normal			Follow-Up Completed
Other conditions considered by physicians	Low Risk	Low Risk			Normal			Follow-Up Completed
Pathological ultrasound findings	Low Risk	Low Risk			Normal			Follow-Up Completed
Advanced maternal age				No Abnormalities Found	Normal			Follow-Up Completed
Abnormal maternal serum screening tests	Trisomy 21	Low Risk			Normal			Follow-Up Completed
Advanced maternal age					Normal			Follow-Up Completed
Abnormal maternal serum screening tests	Trisomy 21	Low Risk			Normal			Follow-Up Completed
Advanced maternal age					Normal			Follow-Up Completed
Abnormal pregnancy history					Normal			Follow-Up Completed
Abnormal maternal serum screening tests	Trisomy 21	Low Risk			Normal			Follow-Up Completed
Abnormal maternal serum screening tests	Trisomy 21	Low Risk			Normal			Follow-Up Completed
History of exposure to teratogenic factors	Low Risk	Low Risk		No Abnormalities Found	Normal			Follow-Up Completed
Abnormal maternal serum screening tests	Trisomy 21	Low Risk		No Abnormalities Found	Normal			Follow-Up Completed
Advanced maternal age					Normal			Follow-Up Completed
Abnormal maternal serum screening tests	Trisomy 21	Low Risk			Normal			Follow-Up Completed
Abnormal pregnancy history	Trisomy 21	Low Risk			Normal			Follow-Up Completed
Abnormal maternal serum screening tests					Normal			Follow-Up Completed
History of exposure to teratogenic factors	Low Risk	Low Risk			Normal			Follow-Up Completed
Abnormal pregnancy history				No Abnormalities Found	Normal			Follow-Up Completed
Other conditions considered by physicians	Trisomy 21	Low Risk			Normal			Follow-Up Completed
Advanced maternal age					Normal			Follow-Up Completed
Abnormal maternal serum screening tests	Trisomy 21	Low Risk			Normal			Follow-Up Completed
Abnormal maternal serum screening tests	Trisomy 21	Low Risk			Normal			Follow-Up Completed
Pathological ultrasound findings					Normal			Follow-Up Completed
Other conditions considered by physicians	Trisomy 21	Low Risk			Normal			Follow-Up Completed
Abnormal maternal serum screening tests	Trisomy 21	Low Risk			Normal			Follow-Up Completed
Advanced maternal age					Normal			Follow-Up Completed
Abnormal maternal serum screening tests	Trisomy 21	Low Risk			Normal			Follow-Up Completed
Abnormal maternal serum screening tests	Trisomy 21	Low Risk			Normal			Follow-Up Completed
Pathological ultrasound findings	Low Risk	Low Risk		Suspected Abnormality	Normal			Follow-Up Completed
Pathological ultrasound findings	Low Risk	Low Risk		Abnormality	Normal			Follow-Up Completed
Advanced maternal age					Normal			Follow-Up Completed
Advanced maternal age					Normal			Follow-Up Completed
Abnormal maternal serum screening tests	Trisomy 21	Low Risk			Normal			Follow-Up Completed
Abnormal maternal serum screening tests	Trisomy 21	Low Risk		No Abnormalities Found	Normal			Follow-Up Completed
Other conditions considered by physicians					Normal			Follow-Up Completed
Abnormal maternal serum screening tests	Low Risk	Low Risk			Normal			Follow-Up Completed
Pathological ultrasound findings	Low Risk	Low Risk			Normal			Follow-Up Completed
Abnormal maternal serum screening tests	Trisomy 21	Low Risk			Normal			Follow-Up Completed
Advanced maternal age					Normal			Follow-Up Completed
High-risk NIPT	Low Risk	Low Risk			Normal			Follow-Up Completed
Advanced maternal age				Suspected Abnormality	Normal		Full-Term Delivery，Abnormal	Follow-Up Completed
Advanced maternal age				No Abnormalities Found	Normal			Follow-Up Completed
Advanced maternal age					Normal			Follow-Up Completed
Abnormal maternal serum screening tests	Trisomy 21	Low Risk			Normal			Follow-Up Completed
Advanced maternal age				No Abnormalities Found	Normal			Follow-Up Completed
Advanced maternal age					Normal			Follow-Up Completed
Abnormal maternal serum screening tests	Trisomy 21	Low Risk			Normal			Follow-Up Completed
Advanced maternal age					Normal			Follow-Up Completed
Abnormal pregnancy history					Normal			Follow-Up Completed
Family History				No Abnormalities Found	Normal			Follow-Up Completed
Chromosomal abnormalities in one or both spouses					Chromosomal Abnormality Carrier	46，XN，t(6;7)(q21;p15)		Follow-Up Completed
Abnormal maternal serum screening tests	Trisomy 21	Low Risk		Suspected Abnormality	Normal			Follow-Up Completed
Abnormal maternal serum screening tests	Trisomy 21	Low Risk			Normal			Follow-Up Completed
Advanced maternal age					Normal			Follow-Up Completed
Abnormal maternal serum screening tests					Normal			Follow-Up Completed
Advanced maternal age					Normal			Follow-Up Completed
Abnormal pregnancy history				No Abnormalities Found	Normal			Follow-Up Completed
Abnormal maternal serum screening tests	Trisomy 21	Low Risk			Normal			Follow-Up Completed
High-risk NIPT			Low Risk		Normal			Follow-Up Completed
Advanced maternal age					Normal			Follow-Up Completed
Advanced maternal age				No Abnormalities Found	Normal			Follow-Up Completed
Abnormal maternal serum screening tests	Trisomy 21	Low Risk			Normal			Follow-Up Completed
Abnormal maternal serum screening tests	Trisomy 21	Low Risk			Normal			Follow-Up Completed
Abnormal maternal serum screening tests	Trisomy 21	Low Risk			Normal			Follow-Up Completed
Advanced maternal age					Normal			Follow-Up Completed
Advanced maternal age				No Abnormalities Found	Normal			Follow-Up Completed
Advanced maternal age				No Abnormalities Found	Normal		Labor Induction	Follow-Up Completed
Pathological ultrasound findings	Low Risk	Low Risk			Normal			Follow-Up Completed
Abnormal pregnancy history					Normal			Follow-Up Completed
Abnormal maternal serum screening tests	Trisomy 21	Low Risk			Normal			Follow-Up Completed
Abnormal maternal serum screening tests	Trisomy 21	Low Risk			Normal			Follow-Up Completed
Abnormal maternal serum screening tests	Trisomy 21	Low Risk			Normal			Follow-Up Completed
History of exposure to teratogenic factors					Normal			Follow-Up Completed
Abnormal maternal serum screening tests	Trisomy 21	Low Risk			Normal			Follow-Up Completed
Abnormal maternal serum screening tests	Trisomy 21	Low Risk			Normal			Follow-Up Completed
Abnormal maternal serum screening tests	Trisomy 18	Low Risk			Normal			Follow-Up Completed
High-risk NIPT	Trisomy 21	Low Risk	Low Risk		Normal			Follow-Up Completed
Abnormal maternal serum screening tests				No Abnormalities Found	Normal			Follow-Up Completed
Pathological ultrasound findings					Normal			Follow-Up Completed
Advanced maternal age					Normal			Follow-Up Completed
Advanced maternal age					Normal			Follow-Up Completed
High-risk NIPT	Low Risk	Low Risk		No Abnormalities Found	Trisomy 21	47，XN，+21		Follow-Up Completed
Pathological ultrasound findings				No Abnormalities Found	Normal			Follow-Up Completed
Pathological ultrasound findings	Low Risk	Low Risk			Normal			Follow-Up Completed
Abnormal maternal serum screening tests					Normal			Follow-Up Completed
Advanced maternal age					Normal			Follow-Up Completed
Abnormal maternal serum screening tests					Normal			Follow-Up Completed
Abnormal maternal serum screening tests					Trisomy 18	47，XN,+18		Follow-Up Completed
Abnormal maternal serum screening tests	Trisomy 21	Low Risk			Normal		Labor Induction	Follow-Up Completed
Advanced maternal age					Normal		Abortion	Follow-Up Completed
Advanced maternal age	Trisomy 21	Low Risk			Normal			Follow-Up Completed
Advanced maternal age					Normal			Follow-Up Completed
Abnormal maternal serum screening tests	Trisomy 21	Low Risk			Normal			Follow-Up Completed
Abnormal maternal serum screening tests	Trisomy 21	Low Risk			Normal			Follow-Up Completed
Advanced maternal age					Normal			Follow-Up Completed
Abnormal maternal serum screening tests					Normal			Follow-Up Completed
Advanced maternal age				No Abnormalities Found	Normal			Follow-Up Completed
Advanced maternal age					Normal			Follow-Up Completed
Advanced maternal age					Normal			Follow-Up Completed
Abnormal maternal serum screening tests	Trisomy 21	Low Risk			Normal			Follow-Up Completed
Other conditions considered by physicians	Trisomy 18	Low Risk			Normal			Follow-Up Completed
Abnormal pregnancy history				No Abnormalities Found	Normal			Follow-Up Completed
Abnormal maternal serum screening tests	Trisomy 21	Low Risk		Abnormality	Normal			Follow-Up Completed
Pathological ultrasound findings	Low Risk	Low Risk		Suspected Abnormality	Normal			Follow-Up Completed
Abnormal maternal serum screening tests	Trisomy 21	Low Risk			Normal			Follow-Up Completed
Abnormal maternal serum screening tests	Trisomy 21	Low Risk			Normal			Follow-Up Completed
Advanced maternal age					Normal			Follow-Up Completed
Abnormal maternal serum screening tests	Trisomy 21	Low Risk			Normal			Follow-Up Completed
Abnormal maternal serum screening tests	Low Risk	Low Risk			Normal			Follow-Up Completed
Abnormal maternal serum screening tests	Trisomy 21	Low Risk			Normal		Labor Induction	Follow-Up Completed
Abnormal maternal serum screening tests	Trisomy 21	Low Risk			Normal			Follow-Up Completed
Advanced maternal age					Normal			Follow-Up Completed
Abnormal maternal serum screening tests	Trisomy 21	Low Risk			Normal			Follow-Up Completed
Abnormal maternal serum screening tests	Trisomy 21	Low Risk			Normal			Follow-Up Completed
Abnormal maternal serum screening tests	Trisomy 21	Low Risk			Normal			Follow-Up Completed
Advanced maternal age					Normal			Follow-Up Completed
Advanced maternal age					Normal			Follow-Up Completed
Abnormal maternal serum screening tests	Trisomy 21	Low Risk			Normal			Follow-Up Completed
Pathological ultrasound findings					Normal			Follow-Up Completed
Advanced maternal age					Normal			Follow-Up Completed
Advanced maternal age	Low Risk	Low Risk			Normal			Follow-Up Completed
Advanced maternal age					Normal			Follow-Up Completed
Advanced maternal age					Normal			Follow-Up Completed
Abnormal maternal serum screening tests	Trisomy 18	Low Risk		No Abnormalities Found	Normal			Follow-Up Completed
Advanced maternal age					Normal			Follow-Up Completed
Pathological ultrasound findings	Low Risk	Low Risk			Normal			Follow-Up Completed
Abnormal maternal serum screening tests	Trisomy 21	Low Risk			Normal			Follow-Up Completed
Abnormal maternal serum screening tests	Low Risk	Low Risk			Normal			Follow-Up Completed
Pathological ultrasound findings					Normal			Follow-Up Completed
Advanced maternal age				No Abnormalities Found	Normal			Follow-Up Completed
Abnormal maternal serum screening tests	Trisomy 21	Low Risk			Normal			Follow-Up Completed
Advanced maternal age					Normal			Follow-Up Completed
Abnormal maternal serum screening tests	Trisomy 18	Low Risk			Normal			Follow-Up Completed
Abnormal maternal serum screening tests	Trisomy 21	Low Risk			Normal			Follow-Up Completed
Abnormal maternal serum screening tests	Trisomy 21	Low Risk			Normal			Follow-Up Completed
Abnormal maternal serum screening tests	Trisomy 21	Low Risk			Normal			Follow-Up Completed
Advanced maternal age					Normal			Follow-Up Completed
Family History					Normal			Follow-Up Completed
Abnormal maternal serum screening tests	Trisomy 21	Low Risk			Normal			Follow-Up Completed
Advanced maternal age					Normal			Follow-Up Completed
Abnormal maternal serum screening tests	Trisomy 21	Low Risk			Normal			Follow-Up Completed
Abnormal maternal serum screening tests	Trisomy 21	Low Risk			Normal			Follow-Up Completed
Abnormal maternal serum screening tests	Trisomy 21	Low Risk			Normal			Follow-Up Completed
Abnormal maternal serum screening tests	Trisomy 21	Low Risk			Normal			Follow-Up Completed
Abnormal maternal serum screening tests	Low Risk	Low Risk			Normal			Follow-Up Completed
Advanced maternal age				No Abnormalities Found	Normal			Follow-Up Completed
Abnormal maternal serum screening tests					Normal			Follow-Up Completed
Pathological ultrasound findings				No Abnormalities Found	Normal			Follow-Up Completed
Abnormal maternal serum screening tests	Trisomy 21	Low Risk			Normal			Follow-Up Completed
Abnormal maternal serum screening tests	Trisomy 21	Low Risk		Suspected Abnormality	Normal			Follow-Up Completed
Abnormal maternal serum screening tests	Trisomy 21	Low Risk		Abnormality	Normal			Follow-Up Completed
Advanced maternal age				No Abnormalities Found	Normal			Follow-Up Completed
Advanced maternal age					Normal			Follow-Up Completed
Abnormal maternal serum screening tests	Trisomy 18	Low Risk		No Abnormalities Found	Normal			Follow-Up Completed
Abnormal maternal serum screening tests	Low Risk	Low Risk			Normal			Follow-Up Completed
Abnormal maternal serum screening tests	Trisomy 21	Low Risk			Normal			Follow-Up Completed
Advanced maternal age				No Abnormalities Found	Normal			Follow-Up Completed
Pathological ultrasound findings					Other Chromosomal Abnormalities	46，XN，15p+		Follow-Up Completed
Abnormal maternal serum screening tests	Trisomy 18	Low Risk			Normal			Follow-Up Completed
Advanced maternal age					Normal			Follow-Up Completed
Abnormal maternal serum screening tests	Trisomy 18	Low Risk			Normal			Follow-Up Completed
Abnormal maternal serum screening tests	Low Risk	Low Risk			Normal			Follow-Up Completed
Advanced maternal age				Suspected Abnormality	Normal			Follow-Up Completed
Advanced maternal age					Normal			Follow-Up Completed
Advanced maternal age					Normal			Follow-Up Completed
Abnormal maternal serum screening tests	Trisomy 21	Low Risk			Normal			Follow-Up Completed
Advanced maternal age					Normal			Follow-Up Completed
Advanced maternal age					Normal			Follow-Up Completed
Advanced maternal age				No Abnormalities Found	Normal			Follow-Up Completed
Advanced maternal age					Normal			Follow-Up Completed
Advanced maternal age					Normal			Follow-Up Completed
Abnormal maternal serum screening tests	Trisomy 21	Low Risk			Normal			Follow-Up Completed
Abnormal maternal serum screening tests	Trisomy 21	Low Risk			Normal			Follow-Up Completed
Advanced maternal age					Normal			Follow-Up Completed
Other conditions considered by physicians	Trisomy 21	Low Risk			Normal			Follow-Up Completed
Abnormal maternal serum screening tests	Trisomy 21	Low Risk			Normal			Follow-Up Completed
Pathological ultrasound findings				No Abnormalities Found	Normal			Follow-Up Completed
Advanced maternal age				No Abnormalities Found	Normal			Follow-Up Completed
Advanced maternal age					Normal			Follow-Up Completed
Advanced maternal age					Normal			Follow-Up Completed
Pathological ultrasound findings					Normal			Follow-Up Completed
Abnormal maternal serum screening tests	Trisomy 21	Low Risk			Normal			Follow-Up Completed
Advanced maternal age	Low Risk	Low Risk			Normal			Follow-Up Completed
Abnormal maternal serum screening tests	Trisomy 21	Low Risk			Normal			Follow-Up Completed
Abnormal pregnancy history					Normal			Follow-Up Completed
Advanced maternal age					Normal			Follow-Up Completed
Other conditions considered by physicians	Trisomy 21	Low Risk			Normal			Follow-Up Completed
Abnormal maternal serum screening tests	Trisomy 21	Low Risk			Normal			Follow-Up Completed
Advanced maternal age				No Abnormalities Found	Trisomy 18	47，XN，+18		Follow-Up Completed
Abnormal maternal serum screening tests	Trisomy 21	Low Risk			Normal			Follow-Up Completed
Advanced maternal age				No Abnormalities Found	Normal			Follow-Up Completed
Advanced maternal age				No Abnormalities Found	Normal			Follow-Up Completed
Advanced maternal age				No Abnormalities Found	Normal			Follow-Up Completed
Abnormal maternal serum screening tests					Normal			Follow-Up Completed
Abnormal maternal serum screening tests	Trisomy 21	Low Risk			Normal			Follow-Up Completed
Advanced maternal age					Normal			Follow-Up Completed
Advanced maternal age	Trisomy 18	Low Risk		Suspected Abnormality	Normal			Follow-Up Completed
Abnormal maternal serum screening tests	Trisomy 21	Low Risk			Normal			Follow-Up Completed
Abnormal maternal serum screening tests					Normal			Follow-Up Completed
Advanced maternal age				No Abnormalities Found	Normal			Follow-Up Completed
Abnormal maternal serum screening tests	Trisomy 21	Low Risk			Normal			Follow-Up Completed
Abnormal maternal serum screening tests	Trisomy 21	Low Risk			Normal			Follow-Up Completed
Abnormal maternal serum screening tests	Trisomy 21	Low Risk			Normal			Follow-Up Completed
Advanced maternal age					Normal			Follow-Up Completed
Advanced maternal age					Normal			Follow-Up Completed
Abnormal maternal serum screening tests	Low Risk	Low Risk			Normal			Follow-Up Completed
Advanced maternal age					Normal			Follow-Up Completed
Advanced maternal age					Normal			Follow-Up Completed
Advanced maternal age					Normal			Follow-Up Completed
Advanced maternal age					Normal			Follow-Up Completed
Advanced maternal age					Normal			Follow-Up Completed
Abnormal pregnancy history				No Abnormalities Found	Normal			Follow-Up Completed
Abnormal maternal serum screening tests	Trisomy 18	Low Risk			Normal			Follow-Up Completed
Abnormal maternal serum screening tests	Trisomy 21	Low Risk			Normal			Follow-Up Completed
Abnormal maternal serum screening tests					Normal			Follow-Up Completed
Advanced maternal age				No Abnormalities Found	Normal			Follow-Up Completed
Abnormal maternal serum screening tests	Trisomy 21	Low Risk			Normal			Follow-Up Completed
Abnormal maternal serum screening tests	Trisomy 21	Low Risk			Normal			Follow-Up Completed
Abnormal maternal serum screening tests	Trisomy 18	Low Risk		No Abnormalities Found	Normal			Follow-Up Completed
Advanced maternal age					Normal			Follow-Up Completed
Advanced maternal age					Normal			Follow-Up Completed
Abnormal maternal serum screening tests	Trisomy 21	Low Risk			Normal			Follow-Up Completed
Other conditions considered by physicians				No Abnormalities Found	Normal			Follow-Up Completed
Abnormal maternal serum screening tests					Normal			Follow-Up Completed
Abnormal maternal serum screening tests	Trisomy 21	Low Risk			Normal			Follow-Up Completed
Advanced maternal age	Low Risk	Low Risk			Normal			Follow-Up Completed
Other conditions considered by physicians					Normal			Follow-Up Completed
Advanced maternal age					Normal			Follow-Up Completed
Abnormal pregnancy history				No Abnormalities Found	Normal			Follow-Up Completed
Abnormal maternal serum screening tests	Trisomy 21	Low Risk			Normal			Follow-Up Completed
Pathological ultrasound findings					Normal			Follow-Up Completed
Advanced maternal age				No Abnormalities Found	Normal			Follow-Up Completed
Pathological ultrasound findings					Normal			Follow-Up Completed
Abnormal maternal serum screening tests	Trisomy 21	Low Risk			Normal			Follow-Up Completed
Advanced maternal age					Normal			Follow-Up Completed
Abnormal maternal serum screening tests	Trisomy 21	Low Risk			Normal			Follow-Up Completed
Abnormal maternal serum screening tests	Trisomy 21	Low Risk			Normal			Follow-Up Completed
Abnormal pregnancy history					Normal			Follow-Up Completed
Abnormal maternal serum screening tests	Trisomy 21	Low Risk		No Abnormalities Found	Normal			Follow-Up Completed
Abnormal maternal serum screening tests					Normal			Follow-Up Completed
Advanced maternal age					Normal			Follow-Up Completed
Abnormal maternal serum screening tests	Trisomy 21	Low Risk			Normal			Follow-Up Completed
Pathological ultrasound findings					Normal			Follow-Up Completed
Advanced maternal age					Normal			Follow-Up Completed
Advanced maternal age					Normal			Follow-Up Completed
Abnormal pregnancy history				Suspected Abnormality	Normal			Follow-Up Completed
Pathological ultrasound findings				No Abnormalities Found	Normal			Follow-Up Completed
Abnormal maternal serum screening tests	Low Risk	Low Risk			Normal			Follow-Up Completed
Abnormal maternal serum screening tests	Trisomy 18	Low Risk			Normal			Follow-Up Completed
History of exposure to teratogenic factors					Normal			Follow-Up Completed
Advanced maternal age					Normal			Follow-Up Completed
Abnormal maternal serum screening tests	Low Risk	Low Risk			Normal			Follow-Up Completed
Advanced maternal age					Normal			Follow-Up Completed
Abnormal maternal serum screening tests	Trisomy 21	Low Risk			Normal			Follow-Up Completed
Advanced maternal age					Normal			Follow-Up Completed
Abnormal maternal serum screening tests	Trisomy 21	Low Risk			Normal			Follow-Up Completed
Advanced maternal age					Normal			Follow-Up Completed
Advanced maternal age					Normal			Follow-Up Completed
Advanced maternal age					Normal			Follow-Up Completed
Abnormal maternal serum screening tests	Trisomy 21	Low Risk			Normal			Follow-Up Completed
Advanced maternal age				No Abnormalities Found	Normal			Follow-Up Completed
Abnormal maternal serum screening tests	Trisomy 21	Low Risk		Suspected Abnormality	Normal			Follow-Up Completed
Advanced maternal age					Normal			Follow-Up Completed
Advanced maternal age					Normal			Follow-Up Completed
Advanced maternal age					Normal			Follow-Up Completed
Advanced maternal age				No Abnormalities Found	Trisomy 21	47,XN,+21		Follow-Up Completed
Advanced maternal age				No Abnormalities Found	Normal			Follow-Up Completed
Abnormal maternal serum screening tests	Trisomy 21	Low Risk			Normal			Follow-Up Completed
Advanced maternal age					Normal			Follow-Up Completed
Abnormal maternal serum screening tests	Trisomy 21	Low Risk			Normal			Follow-Up Completed
Advanced maternal age					Normal			Follow-Up Completed
Abnormal maternal serum screening tests					Normal			Follow-Up Completed
Advanced maternal age	Low Risk	Low Risk			Normal			Follow-Up Completed
Abnormal maternal serum screening tests	Low Risk	Low Risk			Normal			Follow-Up Completed
Advanced maternal age					Normal			Follow-Up Completed
Advanced maternal age				No Abnormalities Found	Normal			Follow-Up Completed
Abnormal maternal serum screening tests	Trisomy 21	Low Risk			Normal			Follow-Up Completed
Advanced maternal age					Normal			Follow-Up Completed
Abnormal maternal serum screening tests	Trisomy 21	Low Risk			Normal			Follow-Up Completed
Other conditions considered by physicians					Normal			Follow-Up Completed
Abnormal maternal serum screening tests	Trisomy 21	Low Risk			Normal			Follow-Up Completed
Advanced maternal age					Normal			Follow-Up Completed
Advanced maternal age					Normal			Follow-Up Completed
Other conditions considered by physicians					Normal			Follow-Up Completed
Abnormal maternal serum screening tests	Trisomy 21	Low Risk		No Abnormalities Found	Normal			Follow-Up Completed
Advanced maternal age				No Abnormalities Found	Normal			Follow-Up Completed
Abnormal maternal serum screening tests	Trisomy 18	Low Risk			Normal			Follow-Up Completed
Abnormal maternal serum screening tests	Low Risk	Low Risk			Normal			Follow-Up Completed
Abnormal maternal serum screening tests	Low Risk	Low Risk			Normal			Follow-Up Completed
Abnormal maternal serum screening tests	Trisomy 21	Low Risk			Normal			Follow-Up Completed
Abnormal maternal serum screening tests	Trisomy 21	Low Risk			Normal			Follow-Up Completed
Advanced maternal age					Normal			Follow-Up Completed
Abnormal pregnancy history					Normal			Follow-Up Completed
Advanced maternal age				No Abnormalities Found	Normal			Follow-Up Completed
Abnormal maternal serum screening tests	Trisomy 21	Low Risk		No Abnormalities Found	Normal			Follow-Up Completed
Abnormal maternal serum screening tests					Normal			Follow-Up Completed
Abnormal maternal serum screening tests					Normal			Follow-Up Completed
Abnormal maternal serum screening tests	Trisomy 21	Low Risk			Normal			Follow-Up Completed
Abnormal maternal serum screening tests	Trisomy 21	Low Risk			Normal			Follow-Up Completed
Abnormal maternal serum screening tests	Trisomy 21	Low Risk			Normal			Follow-Up Completed
Advanced maternal age					Normal			Follow-Up Completed
Abnormal pregnancy history	Trisomy 21	Low Risk			Normal			Follow-Up Completed
Pathological ultrasound findings					Normal			Follow-Up Completed
Advanced maternal age					Normal			Follow-Up Completed
Chromosomal abnormalities in one or both spouses					Normal			Follow-Up Completed
History of exposure to teratogenic factors					Normal			Follow-Up Completed
Advanced maternal age				No Abnormalities Found	Normal			Follow-Up Completed
Other conditions considered by physicians				No Abnormalities Found	Normal			Follow-Up Completed
Abnormal maternal serum screening tests	Low Risk	Low Risk			Normal			Follow-Up Completed
Advanced maternal age				Suspected Abnormality	Normal			Follow-Up Completed
Abnormal maternal serum screening tests	Trisomy 21	Low Risk			Normal			Follow-Up Completed
Advanced maternal age					Normal			Follow-Up Completed
Abnormal maternal serum screening tests	Trisomy 21	Low Risk			Normal			Follow-Up Completed
Abnormal maternal serum screening tests	Trisomy 21	Low Risk			Normal			Follow-Up Completed
Abnormal pregnancy history					Normal			Follow-Up Completed
Advanced maternal age				No Abnormalities Found	Normal			Follow-Up Completed
Abnormal maternal serum screening tests	Trisomy 18	Low Risk			Normal			Follow-Up Completed
History of exposure to teratogenic factors					Normal			Follow-Up Completed
Abnormal maternal serum screening tests	Trisomy 21	Low Risk			Other Chromosomal Abnormalities	46，XN，15？p		Follow-Up Completed
Advanced maternal age				No Abnormalities Found	Normal			Follow-Up Completed
Advanced maternal age					Normal			Follow-Up Completed
Abnormal maternal serum screening tests					Normal			Follow-Up Completed
Pathological ultrasound findings					Normal			Follow-Up Completed
History of exposure to teratogenic factors				No Abnormalities Found	Normal			Follow-Up Completed
Advanced maternal age				No Abnormalities Found	Normal			Follow-Up Completed
Abnormal maternal serum screening tests	Low Risk	Low Risk			Normal			Follow-Up Completed
Abnormal maternal serum screening tests	Trisomy 18	Low Risk			Normal			Follow-Up Completed
Advanced maternal age				No Abnormalities Found	Normal			Follow-Up Completed
Abnormal maternal serum screening tests	Trisomy 21	Low Risk			Normal			Follow-Up Completed
Advanced maternal age					Normal			Follow-Up Completed
Pathological ultrasound findings					Normal			Follow-Up Completed
Abnormal maternal serum screening tests	Low Risk	Low Risk			Normal			Follow-Up Completed
Abnormal maternal serum screening tests	Trisomy 21	Low Risk			Normal			Follow-Up Completed
Abnormal maternal serum screening tests	Trisomy 21	Low Risk			Normal			Follow-Up Completed
Abnormal maternal serum screening tests	Trisomy 18	Low Risk			Normal			Follow-Up Completed
Abnormal maternal serum screening tests	Trisomy 21	Low Risk			Normal			Follow-Up Completed
Advanced maternal age					Normal			Follow-Up Completed
Advanced maternal age				No Abnormalities Found	Normal			Follow-Up Completed
Advanced maternal age					Normal			Follow-Up Completed
Abnormal pregnancy history					Normal			Follow-Up Completed
Abnormal maternal serum screening tests	Trisomy 21	Low Risk		No Abnormalities Found	Normal			Follow-Up Completed
Abnormal maternal serum screening tests	Low Risk	Low Risk			Normal			Follow-Up Completed
Abnormal maternal serum screening tests					Normal			Follow-Up Completed
Abnormal pregnancy history				No Abnormalities Found	Normal			Follow-Up Completed
Chromosomal abnormalities in one or both spouses				No Abnormalities Found	Normal			Follow-Up Completed
History of exposure to teratogenic factors	Low Risk	Low Risk			Normal			Follow-Up Completed
Abnormal maternal serum screening tests	Trisomy 21	Low Risk			Normal			Follow-Up Completed
Abnormal maternal serum screening tests	Trisomy 18	Low Risk			Normal			Follow-Up Completed
Advanced maternal age					Normal			Follow-Up Completed
Abnormal maternal serum screening tests					Normal			Follow-Up Completed
Abnormal maternal serum screening tests	Trisomy 21	Low Risk			Normal			Follow-Up Completed
Abnormal maternal serum screening tests	Low Risk	Low Risk			Normal			Follow-Up Completed
Abnormal maternal serum screening tests	Trisomy 21	Low Risk			Normal			Follow-Up Completed
Abnormal maternal serum screening tests					Normal			Follow-Up Completed
Abnormal maternal serum screening tests	Trisomy 21	Low Risk		No Abnormalities Found	Normal			Follow-Up Completed
Abnormal maternal serum screening tests					Normal			Follow-Up Completed
Abnormal maternal serum screening tests	Trisomy 21	Low Risk			Normal			Follow-Up Completed
Advanced maternal age					Normal			Follow-Up Completed
Abnormal maternal serum screening tests	Trisomy 21	Low Risk		No Abnormalities Found	Normal			Follow-Up Completed
Abnormal maternal serum screening tests	Trisomy 18	Low Risk			Normal			Follow-Up Completed
Abnormal maternal serum screening tests	Trisomy 21	Low Risk			Normal			Follow-Up Completed
Abnormal maternal serum screening tests	Trisomy 21	Low Risk			Normal			Follow-Up Completed
Abnormal pregnancy history				No Abnormalities Found	Normal			Follow-Up Completed
Abnormal maternal serum screening tests	Trisomy 21	Low Risk			Normal			Follow-Up Completed
Advanced maternal age				No Abnormalities Found	Normal			Follow-Up Completed
Advanced maternal age					Normal			Follow-Up Completed
Advanced maternal age				No Abnormalities Found	Normal			Follow-Up Completed
Advanced maternal age					Normal			Follow-Up Completed
Abnormal maternal serum screening tests	Trisomy 21	Low Risk			Normal			Follow-Up Completed
Abnormal maternal serum screening tests	Trisomy 21	Low Risk			Normal			Follow-Up Completed
Abnormal maternal serum screening tests	Trisomy 21	Low Risk			Normal			Follow-Up Completed
Abnormal pregnancy history	Trisomy 21	Low Risk			Normal			Follow-Up Completed
Abnormal pregnancy history					Normal			Follow-Up Completed
Abnormal pregnancy history				No Abnormalities Found	Normal			Follow-Up Completed
Advanced maternal age					Normal			Follow-Up Completed
Abnormal maternal serum screening tests	Trisomy 21	Low Risk			Normal			Follow-Up Completed
Advanced maternal age					Normal			Follow-Up Completed
Advanced maternal age					Normal			Follow-Up Completed
Advanced maternal age					Normal			Follow-Up Completed
History of exposure to teratogenic factors	Low Risk	Low Risk			Normal			Follow-Up Completed
Pathological ultrasound findings					Normal			Follow-Up Completed
Advanced maternal age					Normal			Follow-Up Completed
Abnormal maternal serum screening tests	Trisomy 21	Low Risk			Normal			Follow-Up Completed
Abnormal maternal serum screening tests	Trisomy 21	Low Risk			Normal			Follow-Up Completed
Abnormal maternal serum screening tests	Trisomy 21	Low Risk			Normal			Follow-Up Completed
Abnormal maternal serum screening tests	Trisomy 21	Low Risk			Normal			Follow-Up Completed
Other conditions considered by physicians					Normal			Follow-Up Completed
Abnormal maternal serum screening tests					Chromosomal Abnormality Carrier	45，XN,rob(14;21)(q10;q10)		Follow-Up Completed
Abnormal maternal serum screening tests	Trisomy 21	Low Risk			Normal			Follow-Up Completed
Abnormal maternal serum screening tests	Trisomy 21	Low Risk			Normal			Follow-Up Completed
Advanced maternal age					Normal			Follow-Up Completed
Pathological ultrasound findings				No Abnormalities Found	Normal			Follow-Up Completed
Abnormal maternal serum screening tests	Trisomy 21	Low Risk			Normal			Follow-Up Completed
Abnormal maternal serum screening tests	Trisomy 18	Low Risk		No Abnormalities Found	Normal			Follow-Up Completed
Advanced maternal age					Normal			Follow-Up Completed
Advanced maternal age					Normal			Follow-Up Completed
Abnormal maternal serum screening tests					Normal			Follow-Up Completed
Advanced maternal age				No Abnormalities Found	Normal			Follow-Up Completed
Other conditions considered by physicians	Trisomy 21	Low Risk			Normal			Follow-Up Completed
Abnormal maternal serum screening tests	Trisomy 21	Low Risk			Normal			Follow-Up Completed
Abnormal maternal serum screening tests	Trisomy 18	Low Risk			Normal			Follow-Up Completed
History of exposure to teratogenic factors					Normal			Follow-Up Completed
Abnormal maternal serum screening tests	Trisomy 18	Low Risk			Normal			Follow-Up Completed
Advanced maternal age					Normal			Follow-Up Completed
Advanced maternal age					Normal			Follow-Up Completed
Advanced maternal age					Normal			Follow-Up Completed
Advanced maternal age					Normal			Follow-Up Completed
Abnormal maternal serum screening tests	Trisomy 21	Low Risk			Normal			Follow-Up Completed
History of exposure to teratogenic factors					Normal			Follow-Up Completed
Other conditions considered by physicians				No Abnormalities Found	Normal			Follow-Up Completed
Abnormal pregnancy history					Normal			Follow-Up Completed
Abnormal maternal serum screening tests	Trisomy 18	Low Risk		No Abnormalities Found	Normal			Follow-Up Completed
Abnormal maternal serum screening tests	Low Risk	Low Risk			Normal			Follow-Up Completed
Other conditions considered by physicians				No Abnormalities Found	Normal			Follow-Up Completed
Advanced maternal age				No Abnormalities Found	Normal			Follow-Up Completed
Abnormal maternal serum screening tests	Trisomy 21	Low Risk			Normal			Follow-Up Completed
Advanced maternal age				No Abnormalities Found	Normal			Follow-Up Completed
Chromosomal abnormalities in one or both spouses				No Abnormalities Found	Chromosomal Abnormality Carrier	46，XN，t(6;19)(q21;p13.3)		Follow-Up Completed
Abnormal pregnancy history				No Abnormalities Found	Normal			Follow-Up Completed
Advanced maternal age				No Abnormalities Found	Normal			Follow-Up Completed
Abnormal maternal serum screening tests					Normal			Follow-Up Completed
Advanced maternal age					Normal			Follow-Up Completed
Abnormal maternal serum screening tests	Trisomy 21	Low Risk		No Abnormalities Found	Normal			Follow-Up Completed
Abnormal maternal serum screening tests				No Abnormalities Found	Normal			Follow-Up Completed
Abnormal maternal serum screening tests					Normal			Follow-Up Completed
Advanced maternal age					Normal			Follow-Up Completed
Advanced maternal age				No Abnormalities Found	Normal			Follow-Up Completed
Abnormal pregnancy history					Normal			Follow-Up Completed
Abnormal maternal serum screening tests	Trisomy 21	Low Risk			Normal			Follow-Up Completed
Abnormal maternal serum screening tests	Trisomy 21	Low Risk		No Abnormalities Found	Normal			Follow-Up Completed
Advanced maternal age					Normal			Follow-Up Completed
Advanced maternal age			Low Risk		Normal			Follow-Up Completed
Advanced maternal age				No Abnormalities Found	Normal			Follow-Up Completed
Abnormal maternal serum screening tests	Trisomy 21	Low Risk			Normal			Follow-Up Completed
Other conditions considered by physicians					Normal			Follow-Up Completed
Advanced maternal age				Suspected Abnormality	Normal			Follow-Up Completed
Abnormal pregnancy history	Low Risk	Low Risk			Normal			Follow-Up Completed
Advanced maternal age				No Abnormalities Found	Normal			Follow-Up Completed
Abnormal maternal serum screening tests	Trisomy 21	Low Risk		No Abnormalities Found	Normal			Follow-Up Completed
Abnormal maternal serum screening tests	Trisomy 18	Low Risk		No Abnormalities Found	Normal			Follow-Up Completed
Other conditions considered by physicians					Normal			Follow-Up Completed
Abnormal pregnancy history					Normal			Follow-Up Completed
Abnormal maternal serum screening tests	Low Risk	Low Risk			Normal			Follow-Up Completed
Advanced maternal age					Normal		Abortion	Follow-Up Completed
Abnormal pregnancy history				Suspected Abnormality	Normal			Follow-Up Completed
Advanced maternal age				No Abnormalities Found	Normal			Follow-Up Completed
Abnormal maternal serum screening tests	Trisomy 18	Low Risk			Normal			Follow-Up Completed
Abnormal maternal serum screening tests					Normal			Follow-Up Completed
Advanced maternal age	Low Risk	High Risk			Trisomy 21	47，XN，+21		Follow-Up Completed
Abnormal maternal serum screening tests					Normal			Follow-Up Completed
Abnormal maternal serum screening tests					Normal			Follow-Up Completed
Abnormal maternal serum screening tests	Trisomy 21	Low Risk			Normal			Follow-Up Completed
Abnormal maternal serum screening tests					Normal			Follow-Up Completed
Abnormal maternal serum screening tests	Trisomy 21	Low Risk			Normal			Follow-Up Completed
Other conditions considered by physicians					Normal			Follow-Up Completed
Abnormal maternal serum screening tests	Trisomy 21	Low Risk			Normal			Follow-Up Completed
Abnormal maternal serum screening tests	Trisomy 21	Low Risk			Normal			Follow-Up Completed
Advanced maternal age					Normal			Follow-Up Completed
Abnormal maternal serum screening tests	Trisomy 18	Low Risk			Normal			Follow-Up Completed
Advanced maternal age				No Abnormalities Found	Normal			Follow-Up Completed
Advanced maternal age				No Abnormalities Found	Normal			Follow-Up Completed
Advanced maternal age				No Abnormalities Found	Normal			Follow-Up Completed
Abnormal maternal serum screening tests	Trisomy 21	Low Risk			Normal			Follow-Up Completed
Abnormal maternal serum screening tests	Trisomy 21	Low Risk		No Abnormalities Found	Normal			Follow-Up Completed
Abnormal maternal serum screening tests				No Abnormalities Found	Normal			Follow-Up Completed
Abnormal maternal serum screening tests	Trisomy 21	Low Risk		No Abnormalities Found	Normal			Follow-Up Completed
Abnormal maternal serum screening tests	Trisomy 21	Low Risk			Normal			Follow-Up Completed
Advanced maternal age				No Abnormalities Found	Normal			Follow-Up Completed
Advanced maternal age					Normal			Follow-Up Completed
Abnormal maternal serum screening tests	Trisomy 21	Low Risk			Normal			Follow-Up Completed
Advanced maternal age				No Abnormalities Found	Normal			Follow-Up Completed
Abnormal maternal serum screening tests	Trisomy 18	Low Risk			Normal			Follow-Up Completed
Abnormal maternal serum screening tests	Trisomy 21	Low Risk			Normal			Follow-Up Completed
Advanced maternal age					Normal			Follow-Up Completed
Abnormal maternal serum screening tests	Trisomy 21	Low Risk			Normal			Follow-Up Completed
Abnormal maternal serum screening tests	Low Risk	Low Risk			Normal			Follow-Up Completed
Advanced maternal age				No Abnormalities Found	Normal			Follow-Up Completed
Abnormal maternal serum screening tests	Trisomy 18	Low Risk			Normal			Follow-Up Completed
Abnormal maternal serum screening tests	Trisomy 21	Low Risk		No Abnormalities Found	Normal			Follow-Up Completed
Abnormal maternal serum screening tests					Normal			Follow-Up Completed
Advanced maternal age					Normal			Follow-Up Completed
Abnormal maternal serum screening tests					Normal			Follow-Up Completed
Abnormal maternal serum screening tests					Normal			Follow-Up Completed
Abnormal maternal serum screening tests	Trisomy 21	Low Risk		No Abnormalities Found	Normal			Follow-Up Completed
Advanced maternal age				No Abnormalities Found	Normal			Follow-Up Completed
Advanced maternal age					Normal			Follow-Up Completed
Abnormal maternal serum screening tests	Trisomy 18	Low Risk		No Abnormalities Found	Sex Chromosome Abnormalities	46，X,del,(X)(q?)		Follow-Up Completed
Advanced maternal age					Normal			Follow-Up Completed
Abnormal maternal serum screening tests	Trisomy 21	Low Risk			Normal			Follow-Up Completed
Other conditions considered by physicians	Trisomy 21	Low Risk		No Abnormalities Found	Normal			Follow-Up Completed
Advanced maternal age					Normal			Follow-Up Completed
Abnormal maternal serum screening tests	Trisomy 21	Low Risk			Normal			Follow-Up Completed
Advanced maternal age					Normal			Follow-Up Completed
Abnormal maternal serum screening tests	Trisomy 21	Low Risk		No Abnormalities Found	Normal			Follow-Up Completed
Abnormal maternal serum screening tests	Trisomy 21	Low Risk			Normal			Follow-Up Completed
Abnormal maternal serum screening tests	Low Risk	Low Risk			Normal			Follow-Up Completed
Pathological ultrasound findings				No Abnormalities Found	Normal			Follow-Up Completed
Abnormal maternal serum screening tests	Trisomy 21	Low Risk			Normal			Follow-Up Completed
Abnormal maternal serum screening tests	Trisomy 21	Low Risk			Normal			Follow-Up Completed
Abnormal maternal serum screening tests	Trisomy 21	Low Risk		No Abnormalities Found	Normal			Follow-Up Completed
Abnormal maternal serum screening tests	Trisomy 21	Low Risk			Normal			Follow-Up Completed
Abnormal maternal serum screening tests	Trisomy 18	Low Risk		No Abnormalities Found	Normal			Follow-Up Completed
Abnormal pregnancy history				No Abnormalities Found	Normal			Follow-Up Completed
Abnormal pregnancy history	Low Risk	Low Risk		Suspected Abnormality	Normal			Follow-Up Completed
Abnormal maternal serum screening tests	Trisomy 21	Low Risk			Normal			Follow-Up Completed
History of exposure to teratogenic factors				No Abnormalities Found	Normal			Follow-Up Completed
Abnormal maternal serum screening tests	Trisomy 21	Low Risk			Normal			Follow-Up Completed
Advanced maternal age					Normal			Follow-Up Completed
Abnormal pregnancy history				No Abnormalities Found	Normal			Follow-Up Completed
Abnormal maternal serum screening tests	Trisomy 21	Low Risk			Normal			Follow-Up Completed
Abnormal pregnancy history	Low Risk	Low Risk		No Abnormalities Found	Normal			Follow-Up Completed
Abnormal maternal serum screening tests	Trisomy 21	Low Risk			Normal			Follow-Up Completed
Abnormal maternal serum screening tests				No Abnormalities Found	Normal			Follow-Up Completed
Advanced maternal age				No Abnormalities Found	Normal			Follow-Up Completed
Other conditions considered by physicians	Low Risk	Low Risk	Low Risk		Normal			Follow-Up Completed
Abnormal maternal serum screening tests					Normal			Follow-Up Completed
Advanced maternal age				No Abnormalities Found	Normal			Follow-Up Completed
Other conditions considered by physicians	Low Risk	Low Risk		No Abnormalities Found	Normal			Follow-Up Completed
Abnormal maternal serum screening tests	Trisomy 21	Low Risk			Normal			Follow-Up Completed
Advanced maternal age					Normal			Follow-Up Completed
Advanced maternal age					Normal			Follow-Up Completed
Advanced maternal age				No Abnormalities Found	Normal			Follow-Up Completed
Advanced maternal age					Normal			Follow-Up Completed
Advanced maternal age					Normal			Follow-Up Completed
Pathological ultrasound findings				No Abnormalities Found	Normal			Follow-Up Completed
Abnormal maternal serum screening tests	Trisomy 21	Low Risk			Normal			Follow-Up Completed
High-risk NIPT	Trisomy 21	Low Risk			Trisomy 21	47，XN,+21		Follow-Up Completed
High-risk NIPT					Sex Chromosome Abnormalities	45，X[6]/46,XX[24]		Follow-Up Completed
High-risk NIPT	Trisomy 21	Low Risk	Low Risk		Sex Chromosome Abnormalities	47，XYY		Follow-Up Completed
Advanced maternal age					Normal			Follow-Up Completed
Advanced maternal age				No Abnormalities Found	Normal			Follow-Up Completed
Abnormal maternal serum screening tests	Trisomy 21	Low Risk		No Abnormalities Found	Normal			Follow-Up Completed
Advanced maternal age					Normal			Follow-Up Completed
Chromosomal abnormalities in one or both spouses					Normal			Follow-Up Completed
Advanced maternal age				No Abnormalities Found	Normal			Follow-Up Completed
Advanced maternal age					Normal			Follow-Up Completed
Abnormal maternal serum screening tests	Low Risk	Low Risk			Normal			Follow-Up Completed
Other conditions considered by physicians					Normal			Follow-Up Completed
Abnormal maternal serum screening tests	Trisomy 21	Low Risk			Normal			Follow-Up Completed
Advanced maternal age					Normal			Follow-Up Completed
Abnormal maternal serum screening tests	Trisomy 21	Low Risk			Normal			Follow-Up Completed
Pathological ultrasound findings				No Abnormalities Found	Normal			Follow-Up Completed
Abnormal maternal serum screening tests	Trisomy 18	Low Risk		Suspected Abnormality	Normal			Follow-Up Completed
Abnormal maternal serum screening tests	Trisomy 21	Low Risk			Normal			Follow-Up Completed
Abnormal pregnancy history				Suspected Abnormality	Normal			Follow-Up Completed
Advanced maternal age					Normal			Follow-Up Completed
Advanced maternal age				No Abnormalities Found	Normal			Follow-Up Completed
Advanced maternal age					Normal			Follow-Up Completed
Advanced maternal age				No Abnormalities Found	Normal			Follow-Up Completed
Other conditions considered by physicians					Normal			Follow-Up Completed
Pathological ultrasound findings				No Abnormalities Found	Normal			Follow-Up Completed
Abnormal maternal serum screening tests					Trisomy 18	47，XN，+18		Follow-Up Completed
Advanced maternal age					Normal			Follow-Up Completed
Abnormal maternal serum screening tests					Normal			Follow-Up Completed
Advanced maternal age					Normal			Follow-Up Completed
Abnormal maternal serum screening tests					Normal			Follow-Up Completed
Advanced maternal age					Normal			Follow-Up Completed
Abnormal maternal serum screening tests	Trisomy 21	Low Risk		No Abnormalities Found	Normal			Follow-Up Completed
History of exposure to teratogenic factors				No Abnormalities Found	Normal			Follow-Up Completed
Abnormal maternal serum screening tests	Trisomy 18	Low Risk		No Abnormalities Found	Normal			Follow-Up Completed
Abnormal maternal serum screening tests	Trisomy 21	Low Risk			Normal			Follow-Up Completed
Advanced maternal age					Normal			Follow-Up Completed
Abnormal pregnancy history					Normal			Follow-Up Completed
Advanced maternal age					Normal			Follow-Up Completed
Abnormal maternal serum screening tests	Low Risk	Low Risk			Normal			Follow-Up Completed
Abnormal maternal serum screening tests	Trisomy 21	Low Risk			Normal			Follow-Up Completed
Abnormal maternal serum screening tests	Trisomy 21	Low Risk			Normal			Follow-Up Completed
Abnormal maternal serum screening tests					Normal			Follow-Up Completed
Abnormal maternal serum screening tests	Trisomy 21	Low Risk			Normal			Follow-Up Completed
Abnormal maternal serum screening tests	Trisomy 21	Low Risk		No Abnormalities Found	Normal			Follow-Up Completed
Abnormal maternal serum screening tests	Trisomy 21	Low Risk			Normal			Follow-Up Completed
Abnormal maternal serum screening tests	Trisomy 21	Low Risk			Normal			Follow-Up Completed
Abnormal maternal serum screening tests	Trisomy 21	Low Risk			Normal			Follow-Up Completed
Abnormal maternal serum screening tests					Normal			Follow-Up Completed
Abnormal maternal serum screening tests	Trisomy 21	Low Risk			Normal			Follow-Up Completed
Pathological ultrasound findings					Normal			Follow-Up Completed
Advanced maternal age					Trisomy 21	47，XN,+21		Follow-Up Completed
Abnormal maternal serum screening tests					Normal			Follow-Up Completed
Abnormal maternal serum screening tests	Trisomy 21	Low Risk			Normal			Follow-Up Completed
History of exposure to teratogenic factors					Normal			Follow-Up Completed
Abnormal maternal serum screening tests	Trisomy 21	Low Risk			Normal			Follow-Up Completed
Advanced maternal age				No Abnormalities Found	Normal			Follow-Up Completed
Advanced maternal age					Normal			Follow-Up Completed
Advanced maternal age					Normal			Follow-Up Completed
Abnormal maternal serum screening tests	Trisomy 21	Low Risk			Normal			Follow-Up Completed
Abnormal maternal serum screening tests	Trisomy 21	Low Risk			Normal			Follow-Up Completed
Advanced maternal age					Normal			Follow-Up Completed
Chromosomal abnormalities in one or both spouses					Normal			Follow-Up Completed
Advanced maternal age				No Abnormalities Found	Normal			Follow-Up Completed
Advanced maternal age				Suspected Abnormality	Normal			Follow-Up Completed
Advanced maternal age					Normal			Follow-Up Completed
Advanced maternal age				No Abnormalities Found	Normal			Follow-Up Completed
Advanced maternal age				No Abnormalities Found	Normal			Follow-Up Completed
Abnormal maternal serum screening tests	Trisomy 18	Low Risk			Normal			Follow-Up Completed
Pathological ultrasound findings	Low Risk	Low Risk			Normal			Follow-Up Completed
Abnormal maternal serum screening tests	Low Risk	Low Risk			Normal			Follow-Up Completed
Advanced maternal age					Normal			Follow-Up Completed
Abnormal maternal serum screening tests	Trisomy 21	Low Risk			Normal			Follow-Up Completed
Abnormal maternal serum screening tests	Trisomy 21	Low Risk		No Abnormalities Found	Normal			Follow-Up Completed
Abnormal maternal serum screening tests	Trisomy 21	Low Risk		No Abnormalities Found	Normal			Follow-Up Completed
Abnormal maternal serum screening tests	Trisomy 21	Low Risk			Normal			Follow-Up Completed
Abnormal maternal serum screening tests	Low Risk	Low Risk			Normal			Follow-Up Completed
Advanced maternal age				No Abnormalities Found	Normal			Follow-Up Completed
Advanced maternal age					Normal			Follow-Up Completed
Abnormal maternal serum screening tests	Low Risk	Low Risk			Normal			Follow-Up Completed
Abnormal maternal serum screening tests	Trisomy 21	Low Risk		No Abnormalities Found	Normal			Follow-Up Completed
Abnormal maternal serum screening tests	Trisomy 21	Low Risk			Normal			Follow-Up Completed
Abnormal maternal serum screening tests	Trisomy 21	Low Risk			Normal			Follow-Up Completed
Pathological ultrasound findings				No Abnormalities Found	Normal			Follow-Up Completed
Advanced maternal age					Normal			Follow-Up Completed
Advanced maternal age	Trisomy 21	Low Risk			Normal			Follow-Up Completed
Abnormal maternal serum screening tests	Trisomy 21	Low Risk			Normal			Follow-Up Completed
Abnormal maternal serum screening tests	Trisomy 21	Low Risk			Normal			Follow-Up Completed
Abnormal maternal serum screening tests	Trisomy 21	Low Risk			Normal			Follow-Up Completed
Advanced maternal age					Normal			Follow-Up Completed
Pathological ultrasound findings					Normal			Follow-Up Completed
History of exposure to teratogenic factors					Normal			Follow-Up Completed
Abnormal maternal serum screening tests					Normal			Follow-Up Completed
Advanced maternal age				No Abnormalities Found	Normal			Follow-Up Completed
Abnormal maternal serum screening tests	Trisomy 18	Low Risk			Normal			Follow-Up Completed
Chromosomal abnormalities in one or both spouses	Low Risk	Low Risk			Normal			Follow-Up Completed
Abnormal maternal serum screening tests	Trisomy 21	Low Risk		No Abnormalities Found	Normal			Follow-Up Completed
Advanced maternal age				No Abnormalities Found	Normal			Follow-Up Completed
Abnormal pregnancy history	Low Risk	Low Risk		No Abnormalities Found	Normal			Follow-Up Completed
Abnormal maternal serum screening tests					Normal			Follow-Up Completed
Pathological ultrasound findings				No Abnormalities Found	Normal			Follow-Up Completed
Abnormal maternal serum screening tests	Trisomy 21	Low Risk			Normal			Follow-Up Completed
Advanced maternal age					Normal			Follow-Up Completed
Abnormal maternal serum screening tests	Low Risk	Low Risk			Normal			Follow-Up Completed
Abnormal maternal serum screening tests	Low Risk	Low Risk			Normal			Follow-Up Completed
Abnormal maternal serum screening tests	Trisomy 21	Low Risk			Normal			Follow-Up Completed
Advanced maternal age				No Abnormalities Found	Normal			Follow-Up Completed
Abnormal maternal serum screening tests	Trisomy 21	Low Risk		No Abnormalities Found	Normal			Follow-Up Completed
Abnormal maternal serum screening tests	Low Risk	Low Risk			Normal			Follow-Up Completed
Abnormal maternal serum screening tests	Trisomy 21	Low Risk			Normal			Follow-Up Completed
Advanced maternal age				No Abnormalities Found	Normal			Follow-Up Completed
Abnormal maternal serum screening tests	Trisomy 21	Low Risk			Normal			Follow-Up Completed
Chromosomal abnormalities in one or both spouses				No Abnormalities Found	Normal			Follow-Up Completed
Abnormal maternal serum screening tests	Trisomy 21	Low Risk			Normal			Follow-Up Completed
Abnormal maternal serum screening tests	Trisomy 21	Low Risk			Normal			Follow-Up Completed
Abnormal maternal serum screening tests	Trisomy 21	Low Risk			Normal			Follow-Up Completed
Pathological ultrasound findings	Low Risk	Low Risk			Normal			Follow-Up Completed
Advanced maternal age					Normal			Follow-Up Completed
Abnormal maternal serum screening tests	Trisomy 21	Low Risk			Normal			Follow-Up Completed
Other conditions considered by physicians					Normal			Follow-Up Completed
Abnormal maternal serum screening tests	Low Risk	Low Risk			Normal			Follow-Up Completed
Advanced maternal age					Normal			Follow-Up Completed
Abnormal maternal serum screening tests	Trisomy 21	Low Risk			Normal			Follow-Up Completed
Advanced maternal age					Normal			Follow-Up Completed
Abnormal maternal serum screening tests	Trisomy 21	Low Risk			Normal			Follow-Up Completed
High-risk NIPT					Normal			Follow-Up Completed
Abnormal maternal serum screening tests					Normal			Follow-Up Completed
Abnormal maternal serum screening tests	Low Risk	Low Risk		No Abnormalities Found	Normal			Follow-Up Completed
Advanced maternal age					Trisomy 21	47，XN，+21		Follow-Up Completed
History of exposure to teratogenic factors	Low Risk	Low Risk		No Abnormalities Found	Normal			Follow-Up Completed
Advanced maternal age				No Abnormalities Found	Normal			Follow-Up Completed
Advanced maternal age					Normal			Follow-Up Completed
Abnormal maternal serum screening tests	Trisomy 21	Low Risk			Normal			Follow-Up Completed
Pathological ultrasound findings				No Abnormalities Found	Normal			Follow-Up Completed
Abnormal maternal serum screening tests	Trisomy 21	Low Risk			Normal			Follow-Up Completed
Advanced maternal age				No Abnormalities Found	Normal			Follow-Up Completed
Pathological ultrasound findings				No Abnormalities Found	Normal			Follow-Up Completed
Other conditions considered by physicians					Normal			Follow-Up Completed
Abnormal maternal serum screening tests	Trisomy 21	Low Risk		No Abnormalities Found	Normal			Follow-Up Completed
Abnormal pregnancy history			Low Risk	No Abnormalities Found	Normal			Follow-Up Completed
Advanced maternal age					Normal			Follow-Up Completed
Abnormal maternal serum screening tests					Normal			Follow-Up Completed
Advanced maternal age					Normal			Follow-Up Completed
Advanced maternal age				No Abnormalities Found	Normal			Follow-Up Completed
Abnormal maternal serum screening tests	Trisomy 21	Low Risk			Normal			Follow-Up Completed
Advanced maternal age					Normal			Follow-Up Completed
Abnormal maternal serum screening tests	Low Risk	Low Risk			Normal			Follow-Up Completed
Advanced maternal age					Normal			Follow-Up Completed
Abnormal maternal serum screening tests	Trisomy 21	Low Risk			Normal			Follow-Up Completed
Abnormal maternal serum screening tests					Normal			Follow-Up Completed
Abnormal maternal serum screening tests	Trisomy 21	Low Risk			Normal			Follow-Up Completed
Advanced maternal age				No Abnormalities Found	Normal			Follow-Up Completed
Advanced maternal age					Normal			Follow-Up Completed
Abnormal maternal serum screening tests	Trisomy 21	Low Risk		No Abnormalities Found	Normal			Follow-Up Completed
Advanced maternal age					Normal			Follow-Up Completed
Other conditions considered by physicians					Normal			Follow-Up Completed
Advanced maternal age				No Abnormalities Found	Normal			Follow-Up Completed
Abnormal maternal serum screening tests	Trisomy 21	Low Risk			Normal			Follow-Up Completed
Pathological ultrasound findings				Suspected Abnormality	Normal			Follow-Up Completed
Other conditions considered by physicians				No Abnormalities Found	Normal			Follow-Up Completed
Advanced maternal age					Normal			Follow-Up Completed
Abnormal maternal serum screening tests					Normal			Follow-Up Completed
Abnormal maternal serum screening tests	Trisomy 21	Low Risk			Normal			Follow-Up Completed
Abnormal maternal serum screening tests	Trisomy 18	Low Risk		Suspected Abnormality	Normal			Follow-Up Completed
Abnormal maternal serum screening tests	Trisomy 21	Low Risk			Normal			Follow-Up Completed
History of exposure to teratogenic factors				No Abnormalities Found	Normal			Follow-Up Completed
Abnormal maternal serum screening tests	Trisomy 21	Low Risk			Normal			Follow-Up Completed
Advanced maternal age					Normal			Follow-Up Completed
Abnormal maternal serum screening tests	Trisomy 21	Low Risk			Normal			Follow-Up Completed
Abnormal maternal serum screening tests	Trisomy 21	Low Risk		No Abnormalities Found	Normal			Follow-Up Completed
Abnormal maternal serum screening tests					Normal			Follow-Up Completed
Advanced maternal age				No Abnormalities Found	Normal			Follow-Up Completed
Abnormal maternal serum screening tests	Trisomy 18	Low Risk			Normal			Follow-Up Completed
Other conditions considered by physicians					Normal			Follow-Up Completed
Advanced maternal age				No Abnormalities Found	Normal		Full-Term Delivery，Normal	Follow-Up Completed
Advanced maternal age				No Abnormalities Found	Normal			Follow-Up Completed
Abnormal maternal serum screening tests	Trisomy 18	Low Risk			Normal			Follow-Up Completed
Abnormal maternal serum screening tests					Normal			Follow-Up Completed
Advanced maternal age				No Abnormalities Found	Normal			Follow-Up Completed
Advanced maternal age				No Abnormalities Found	Normal			Follow-Up Completed
Other conditions considered by physicians	Low Risk	Low Risk		No Abnormalities Found	Normal			Follow-Up Completed
Abnormal maternal serum screening tests	Trisomy 18	Low Risk			Normal			Follow-Up Completed
Advanced maternal age					Normal			Follow-Up Completed
Abnormal maternal serum screening tests	Trisomy 21	Low Risk		No Abnormalities Found	Other Chromosomal Abnormalities	47,XN,+mar[3]/46,XN【37】		Follow-Up Completed
Advanced maternal age					Normal			Follow-Up Completed
Other conditions considered by physicians					Normal			Follow-Up Completed
Advanced maternal age					Normal			Follow-Up Completed
History of exposure to teratogenic factors				No Abnormalities Found	Normal			Follow-Up Completed
Advanced maternal age				No Abnormalities Found	Normal		Full-Term Delivery，Normal	Follow-Up Completed
Advanced maternal age					Normal			Follow-Up Completed
Abnormal maternal serum screening tests	Trisomy 21	Low Risk			Normal			Follow-Up Completed
Advanced maternal age					Normal			Follow-Up Completed
Abnormal maternal serum screening tests	Trisomy 21	Low Risk			Normal			Follow-Up Completed
Abnormal maternal serum screening tests	Trisomy 21	Low Risk			Normal			Follow-Up Completed
Abnormal maternal serum screening tests	Trisomy 21	Low Risk			Normal			Follow-Up Completed
Advanced maternal age					Normal			Follow-Up Completed
Advanced maternal age				No Abnormalities Found	Normal			Follow-Up Completed
History of exposure to teratogenic factors	Low Risk	Low Risk			Normal			Follow-Up Completed
Other conditions considered by physicians					Normal			Follow-Up Completed
Abnormal maternal serum screening tests	Trisomy 21	Low Risk			Normal			Follow-Up Completed
Other conditions considered by physicians				No Abnormalities Found	Normal			Follow-Up Completed
Abnormal maternal serum screening tests	Trisomy 21	Low Risk			Normal			Follow-Up Completed
Advanced maternal age					Normal		Full-Term Delivery，Normal	Follow-Up Completed
Advanced maternal age					Normal		Full-Term Delivery，Normal	Follow-Up Completed
Abnormal maternal serum screening tests					Normal		Full-Term Delivery，Abnormal	Follow-Up Completed
Abnormal maternal serum screening tests	Trisomy 18	Low Risk		No Abnormalities Found	Normal			Follow-Up Completed
Advanced maternal age					Normal			Follow-Up Completed
Advanced maternal age					Normal			Follow-Up Completed
Other conditions considered by physicians					Normal			Follow-Up Completed
Abnormal pregnancy history				Suspected Abnormality	Normal			Follow-Up Completed
Abnormal maternal serum screening tests	Trisomy 21	Low Risk			Normal			Follow-Up Completed
Advanced maternal age					Normal			Follow-Up Completed
Abnormal maternal serum screening tests	Trisomy 21	Low Risk			Normal			Follow-Up Completed
Abnormal maternal serum screening tests	Trisomy 21	Low Risk			Normal			Follow-Up Completed
Advanced maternal age					Normal			Follow-Up Completed
Abnormal maternal serum screening tests	Trisomy 21	Low Risk			Normal			Follow-Up Completed
Other conditions considered by physicians					Normal			Follow-Up Completed
Abnormal maternal serum screening tests					Normal			Follow-Up Completed
Abnormal maternal serum screening tests	Low Risk	Low Risk			Normal			Follow-Up Completed
Abnormal maternal serum screening tests	Trisomy 21	Low Risk			Normal			Follow-Up Completed
Abnormal maternal serum screening tests					Normal			Follow-Up Completed
Advanced maternal age					Normal			Follow-Up Completed
Advanced maternal age					Normal			Follow-Up Completed
Abnormal maternal serum screening tests	Trisomy 18	Low Risk			Normal			Follow-Up Completed
Abnormal maternal serum screening tests	Trisomy 18	Low Risk			Normal			Follow-Up Completed
Pathological ultrasound findings				No Abnormalities Found	Normal			Follow-Up Completed
Advanced maternal age					Normal			Follow-Up Completed
Advanced maternal age				No Abnormalities Found	Normal			Follow-Up Completed
Abnormal maternal serum screening tests	Low Risk	Low Risk			Normal			Follow-Up Completed
Other conditions considered by physicians	Trisomy 18	Low Risk			Normal			Follow-Up Completed
Abnormal maternal serum screening tests					Normal			Follow-Up No Response
Advanced maternal age					Normal			Follow-Up Completed
Advanced maternal age					Normal			Follow-Up Completed
Abnormal maternal serum screening tests	Trisomy 21	Low Risk			Normal			Follow-Up Completed
Abnormal maternal serum screening tests	Trisomy 21	Low Risk			Normal			Follow-Up Completed
Abnormal maternal serum screening tests					Normal			Follow-Up Completed
Advanced maternal age					Normal			Follow-Up Completed
History of exposure to teratogenic factors					Normal			Follow-Up Completed
Abnormal maternal serum screening tests	Trisomy 21	Low Risk			Normal			Follow-Up Completed
Abnormal maternal serum screening tests	Low Risk	Low Risk			Normal			Follow-Up Completed
Other conditions considered by physicians	Low Risk	Low Risk			Normal			Follow-Up Completed
Abnormal maternal serum screening tests	Trisomy 21	Low Risk			Normal			Follow-Up Completed
Advanced maternal age					Normal			Follow-Up Completed
Abnormal maternal serum screening tests	Trisomy 21	Low Risk			Normal			Follow-Up Completed
Advanced maternal age					Trisomy 21	47，XN，9qh+,+21		Follow-Up Completed
Pathological ultrasound findings					Sex Chromosome Abnormalities	45，X		Follow-Up Completed
Advanced maternal age					Normal			Follow-Up Completed
Advanced maternal age				No Abnormalities Found	Normal			Follow-Up Completed
Advanced maternal age					Normal			Follow-Up Completed
Other conditions considered by physicians					Normal			Follow-Up Completed
Advanced maternal age					Normal			Follow-Up Completed
Abnormal maternal serum screening tests	Trisomy 21	Low Risk		Suspected Abnormality	Normal			Follow-Up Completed
Abnormal maternal serum screening tests	Trisomy 21	Low Risk			Normal			Follow-Up Completed
History of exposure to teratogenic factors					Normal			Follow-Up Completed
Abnormal pregnancy history					Normal			Follow-Up Completed
Advanced maternal age				No Abnormalities Found	Normal			Follow-Up Completed
Abnormal maternal serum screening tests					Normal			Follow-Up Completed
Advanced maternal age					Normal			Follow-Up Completed
Abnormal maternal serum screening tests	Trisomy 21	Low Risk			Normal			Follow-Up Completed
Pathological ultrasound findings					Normal			Follow-Up Completed
Pathological ultrasound findings	Trisomy 18	Low Risk		Suspected Abnormality	Normal			Follow-Up Completed
Advanced maternal age					Normal			Follow-Up Completed
Abnormal maternal serum screening tests	Trisomy 21	Low Risk			Normal			Follow-Up Completed
Abnormal maternal serum screening tests	Trisomy 21	Low Risk			Normal			Follow-Up Completed
Abnormal maternal serum screening tests	Trisomy 21	Low Risk			Normal			Follow-Up Completed
History of exposure to teratogenic factors					Normal			Follow-Up Completed
Abnormal maternal serum screening tests	Trisomy 21	Low Risk		No Abnormalities Found	Normal			Follow-Up Completed
Advanced maternal age				No Abnormalities Found	Normal			Follow-Up Completed
Abnormal maternal serum screening tests	Trisomy 21	Low Risk			Normal			Follow-Up Completed
Advanced maternal age					Normal			Follow-Up Completed
Advanced maternal age					Normal		Labor Induction	Follow-Up Completed
Abnormal maternal serum screening tests	Trisomy 21	Low Risk			Normal			Follow-Up Completed
High-risk NIPT			Low Risk	No Abnormalities Found	Normal			Follow-Up Completed
Other conditions considered by physicians	Trisomy 21	Low Risk			Normal			Follow-Up Completed
Abnormal maternal serum screening tests				No Abnormalities Found	Normal			Follow-Up Completed
Abnormal pregnancy history					Normal			Follow-Up Completed
Abnormal maternal serum screening tests	Trisomy 21	Low Risk			Normal			Follow-Up Completed
Pathological ultrasound findings				No Abnormalities Found	Normal			Follow-Up Completed
Advanced maternal age					Normal			Follow-Up Completed
Other conditions considered by physicians				No Abnormalities Found	Normal			Follow-Up Completed
Advanced maternal age					Normal			Follow-Up Completed
Abnormal maternal serum screening tests	Trisomy 21	Low Risk			Normal			Follow-Up Completed
Abnormal maternal serum screening tests	Trisomy 21	Low Risk			Normal			Follow-Up Completed
Abnormal pregnancy history				No Abnormalities Found	Normal			Follow-Up Completed
Abnormal maternal serum screening tests					Normal			Follow-Up Completed
Abnormal maternal serum screening tests	Trisomy 21	Low Risk			Normal			Follow-Up Completed
Advanced maternal age					Normal			Follow-Up Completed
Advanced maternal age					Normal			Follow-Up Completed
Abnormal maternal serum screening tests	Trisomy 21	Low Risk	Trisomy 21		Trisomy 21	47,XN,+21		Follow-Up Completed
Advanced maternal age				No Abnormalities Found	Normal			Follow-Up Completed
Advanced maternal age				No Abnormalities Found	Normal			Follow-Up Completed
Advanced maternal age					Normal			Follow-Up Completed
Abnormal maternal serum screening tests	Trisomy 21	Low Risk		No Abnormalities Found	Normal			Follow-Up Completed
Abnormal maternal serum screening tests	Trisomy 21	Low Risk			Normal			Follow-Up Completed
Advanced maternal age					Normal			Follow-Up Completed
Abnormal maternal serum screening tests	Trisomy 21	Low Risk			Normal			Follow-Up Completed
Advanced maternal age					Normal			Follow-Up Completed
Advanced maternal age					Normal			Follow-Up Completed
Advanced maternal age				No Abnormalities Found	Normal		Full-Term Delivery，Abnormal	Follow-Up Completed
Abnormal maternal serum screening tests	Trisomy 21	Low Risk			Normal			Follow-Up Completed
Abnormal maternal serum screening tests	Trisomy 18	Low Risk			Normal			Follow-Up Completed
History of exposure to teratogenic factors	Low Risk	Low Risk			Normal			Follow-Up Completed
Advanced maternal age				No Abnormalities Found	Normal			Follow-Up Completed
Abnormal maternal serum screening tests	Trisomy 21	Low Risk			Normal			Follow-Up Completed
Abnormal maternal serum screening tests					Normal			Follow-Up Completed
Other conditions considered by physicians					Normal			Follow-Up Completed
Abnormal maternal serum screening tests	Trisomy 21	Low Risk		No Abnormalities Found	Normal			Follow-Up Completed
Abnormal maternal serum screening tests	Trisomy 18	Low Risk			Normal			Follow-Up Completed
Advanced maternal age				No Abnormalities Found	Normal			Follow-Up Completed
Advanced maternal age					Normal			Follow-Up Completed
Other conditions considered by physicians					Normal			Follow-Up Completed
Other conditions considered by physicians	Trisomy 21	Low Risk			Normal			Follow-Up Completed
Advanced maternal age				No Abnormalities Found	Normal			Follow-Up Completed
Advanced maternal age					Normal			Follow-Up Completed
Abnormal maternal serum screening tests	Trisomy 18	Low Risk			Normal			Follow-Up Completed
Advanced maternal age					Normal			Follow-Up Completed
Abnormal pregnancy history				No Abnormalities Found	Normal			Follow-Up Completed
Other conditions considered by physicians					Normal			Follow-Up Completed
Other conditions considered by physicians	Trisomy 21	Low Risk			Normal			Follow-Up Completed
Other conditions considered by physicians					Normal			Follow-Up Completed
Abnormal maternal serum screening tests	Trisomy 21	Low Risk			Normal			Follow-Up Completed
Abnormal maternal serum screening tests					Normal			Follow-Up Completed
Advanced maternal age					Normal			Follow-Up Completed
Chromosomal abnormalities in one or both spouses					Normal			Follow-Up Completed
Other conditions considered by physicians				No Abnormalities Found	Normal			Follow-Up Completed
Abnormal maternal serum screening tests	Low Risk	Low Risk			Normal			Follow-Up Completed
Other conditions considered by physicians	Low Risk	Low Risk			Normal			Follow-Up Completed
Advanced maternal age	Trisomy 21	Low Risk			Normal			Follow-Up Completed
Abnormal maternal serum screening tests	Trisomy 21	Low Risk			Normal			Follow-Up Completed
Abnormal maternal serum screening tests	Trisomy 21	Low Risk			Normal			Follow-Up Completed
Abnormal maternal serum screening tests					Normal			Follow-Up Completed
High-risk NIPT			Low Risk	No Abnormalities Found	Sex Chromosome Abnormalities	47，XXY		Follow-Up Completed
Advanced maternal age					Other Chromosomal Abnormalities	46，X，Yqh-,inv(9)(p12q13)		Follow-Up Completed
Advanced maternal age					Other Chromosomal Abnormalities	46，XN,15？P		Follow-Up Completed
Other conditions considered by physicians	Trisomy 21	Low Risk			Normal			Follow-Up Completed
Abnormal maternal serum screening tests	Trisomy 21	Low Risk			Normal			Follow-Up Completed
Abnormal maternal serum screening tests					Normal			Follow-Up Completed
High-risk NIPT					Normal			Follow-Up Completed
Advanced maternal age				No Abnormalities Found	Normal			Follow-Up Completed
Abnormal maternal serum screening tests	Low Risk	Low Risk			Normal			Follow-Up Completed
Abnormal pregnancy history				No Abnormalities Found	Normal			Follow-Up Completed
Abnormal maternal serum screening tests	Trisomy 21	Low Risk			Normal			Follow-Up Completed
Advanced maternal age					Normal			Follow-Up Completed
Abnormal pregnancy history					Normal			Follow-Up Completed
Abnormal maternal serum screening tests	Trisomy 21	Low Risk			Normal			Follow-Up Completed
Advanced maternal age					Normal			Follow-Up Completed
Advanced maternal age					Normal			Follow-Up Completed
Advanced maternal age					Normal			Follow-Up Completed
Abnormal maternal serum screening tests					Normal			Follow-Up Completed
Advanced maternal age					Normal			Follow-Up Completed
Advanced maternal age				No Abnormalities Found	Normal			Follow-Up Completed
Abnormal maternal serum screening tests	Trisomy 21	Low Risk			Normal		Full-Term Delivery，Normal	Follow-Up Completed
Abnormal maternal serum screening tests	Trisomy 21	Low Risk			Normal			Follow-Up Completed
Abnormal maternal serum screening tests					Trisomy 21	47，XN,+21		Follow-Up Completed
Other conditions considered by physicians	Low Risk	Low Risk			Normal			Follow-Up Completed
Abnormal maternal serum screening tests	Trisomy 21	Low Risk			Normal			Follow-Up Completed
Other conditions considered by physicians	Trisomy 21	Low Risk			Normal			Follow-Up Completed
Advanced maternal age				No Abnormalities Found	Normal			Follow-Up Completed
Abnormal maternal serum screening tests	Trisomy 21	Low Risk			Normal			Follow-Up Completed
Advanced maternal age					Normal			Follow-Up Completed
Advanced maternal age					Normal			Follow-Up Completed
Advanced maternal age					Normal			Follow-Up Completed
Abnormal maternal serum screening tests					Normal			Follow-Up Completed
Advanced maternal age					Normal			Follow-Up Completed
Abnormal maternal serum screening tests					Normal			Follow-Up Completed
Abnormal pregnancy history					Normal			Follow-Up Completed
Abnormal pregnancy history					Normal			Follow-Up Completed
Advanced maternal age				No Abnormalities Found	Normal			Follow-Up Completed
Other conditions considered by physicians					Normal			Follow-Up Completed
History of exposure to teratogenic factors				No Abnormalities Found	Normal			Follow-Up Completed
Other conditions considered by physicians	Trisomy 21	Low Risk		No Abnormalities Found	Normal			Follow-Up Completed
Other conditions considered by physicians				No Abnormalities Found	Normal			Follow-Up Completed
Advanced maternal age				No Abnormalities Found	Normal			Follow-Up Completed
Abnormal maternal serum screening tests	Trisomy 21	Low Risk			Normal			Follow-Up Completed
Abnormal maternal serum screening tests					Trisomy 21	47，XN，+21		Follow-Up Completed
Other conditions considered by physicians					Normal			Follow-Up Completed
Other conditions considered by physicians					Normal			Follow-Up Completed
Abnormal maternal serum screening tests					Normal			Follow-Up Completed
Abnormal maternal serum screening tests	Trisomy 21	Low Risk			Normal			Follow-Up Completed
Other conditions considered by physicians					Normal			Follow-Up Completed
Other conditions considered by physicians	Trisomy 21	High Risk		No Abnormalities Found	Normal			Follow-Up Completed
Abnormal maternal serum screening tests	Trisomy 21	Low Risk			Normal			Follow-Up Completed
Other conditions considered by physicians	Low Risk	Low Risk			Chromosomal Abnormality Carrier	46，XN，t(2;5)(q31;p15.3)		Follow-Up Completed
Abnormal maternal serum screening tests	Trisomy 21	Low Risk			Normal			Follow-Up Completed
Advanced maternal age				No Abnormalities Found	Chromosomal Abnormality Carrier	45,XN,t(21;22)(q10;q10)		Follow-Up Completed
Other conditions considered by physicians				No Abnormalities Found	Other Chromosomal Abnormalities	46,XN,15?P		Follow-Up Completed
Other conditions considered by physicians				No Abnormalities Found	Normal			Follow-Up Completed
Abnormal pregnancy history					Normal			Follow-Up Completed
Other conditions considered by physicians				No Abnormalities Found	Normal			Follow-Up Completed
Other conditions considered by physicians					Normal			Follow-Up Completed
History of exposure to teratogenic factors				No Abnormalities Found	Normal			Follow-Up Completed
Advanced maternal age					Normal			Follow-Up Completed
Advanced maternal age					Normal			Follow-Up Completed
Other conditions considered by physicians	Low Risk	Low Risk		No Abnormalities Found	Normal			Follow-Up Completed
Advanced maternal age					Normal			Follow-Up Completed
Abnormal maternal serum screening tests	Trisomy 18	Low Risk		No Abnormalities Found	Normal			Follow-Up Completed
Advanced maternal age	Low Risk	Low Risk			Normal			Follow-Up Completed
Abnormal maternal serum screening tests	Trisomy 21	Low Risk			Normal			Follow-Up Completed
Abnormal maternal serum screening tests	Trisomy 21	Low Risk			Normal			Follow-Up Completed
Advanced maternal age					Normal			Follow-Up Completed
Abnormal maternal serum screening tests	Trisomy 21	Low Risk		No Abnormalities Found	Normal			Follow-Up Completed
Advanced maternal age					Normal			Follow-Up Completed
Abnormal maternal serum screening tests	Low Risk	Low Risk			Normal			Follow-Up Completed
Other conditions considered by physicians					Normal			Follow-Up Completed
Abnormal maternal serum screening tests	Trisomy 21	Low Risk			Normal			Follow-Up Completed
Advanced maternal age					Normal			Follow-Up Completed
Abnormal maternal serum screening tests	Low Risk	Low Risk			Normal			Follow-Up Completed
Advanced maternal age					Normal			Follow-Up No Response
Other conditions considered by physicians					Normal			Follow-Up Completed
Advanced maternal age					Normal			Follow-Up Completed
Abnormal pregnancy history					Normal			Follow-Up Completed
Advanced maternal age				No Abnormalities Found	Normal			Follow-Up Completed
Other conditions considered by physicians	Trisomy 21	Low Risk			Other Chromosomal Abnormalities	46,XN,15?P		Follow-Up Completed
Abnormal maternal serum screening tests					Normal			Follow-Up Completed
Abnormal maternal serum screening tests	Trisomy 21	Low Risk			Normal			Follow-Up Completed
Abnormal maternal serum screening tests	Trisomy 21	Low Risk			Normal			Follow-Up Completed
Abnormal maternal serum screening tests	Trisomy 21	Low Risk			Normal			Follow-Up Completed
Other conditions considered by physicians				No Abnormalities Found	Normal			Follow-Up Completed
Abnormal maternal serum screening tests					Normal			Follow-Up Completed
Advanced maternal age	Low Risk	Low Risk			Normal			Follow-Up Completed
Advanced maternal age					Normal			Follow-Up Completed
Other conditions considered by physicians				No Abnormalities Found	Normal			Follow-Up Completed
Abnormal maternal serum screening tests	Trisomy 21	Low Risk			Normal			Follow-Up Completed
Advanced maternal age					Normal			Follow-Up Completed
Abnormal pregnancy history					Normal			Follow-Up Completed
Abnormal maternal serum screening tests					Normal			Follow-Up Completed
Advanced maternal age					Normal			Follow-Up Completed
Advanced maternal age				No Abnormalities Found	Normal			Follow-Up Completed
Advanced maternal age					Normal			Follow-Up Completed
Advanced maternal age				No Abnormalities Found	Normal			Follow-Up Completed
Other conditions considered by physicians					Normal			Follow-Up Completed
Abnormal maternal serum screening tests	Trisomy 21	Low Risk			Normal			Follow-Up Completed
Abnormal maternal serum screening tests	Trisomy 21	Low Risk			Normal			Follow-Up Completed
Advanced maternal age					Normal			Follow-Up Completed
Advanced maternal age					Normal			Follow-Up Completed
Advanced maternal age				No Abnormalities Found	Normal			Follow-Up Completed
Other conditions considered by physicians				No Abnormalities Found	Normal			Follow-Up Completed
Abnormal maternal serum screening tests	Trisomy 21	Low Risk		Suspected Abnormality	Normal			Follow-Up Completed
Advanced maternal age					Normal			Follow-Up Completed
Advanced maternal age					Normal			Follow-Up Completed
Advanced maternal age					Normal			Follow-Up Completed
Advanced maternal age					Normal			Follow-Up Completed
Abnormal maternal serum screening tests					Normal			Follow-Up Completed
Abnormal maternal serum screening tests	Trisomy 21	Low Risk			Normal			Follow-Up Completed
Abnormal maternal serum screening tests				No Abnormalities Found	Trisomy 18	47，XN，+18[3]/46,XN[20]		Follow-Up Completed
Pathological ultrasound findings					Other Chromosomal Abnormalities	46,XN,add(14)(q31)[12]/46,XN[15]		Follow-Up Completed
Abnormal pregnancy history				No Abnormalities Found	Normal			Follow-Up Completed
Advanced maternal age					Normal			Follow-Up Completed
Abnormal pregnancy history					Normal			Follow-Up Completed
Abnormal pregnancy history	Low Risk	Low Risk		No Abnormalities Found	Normal			Follow-Up Completed
Chromosomal abnormalities in one or both spouses				No Abnormalities Found	Normal			Follow-Up Completed
Advanced maternal age					Normal			Follow-Up Completed
Abnormal maternal serum screening tests	Trisomy 21	Low Risk			Normal			Follow-Up Completed
History of exposure to teratogenic factors	Low Risk	Low Risk		No Abnormalities Found	Normal			Follow-Up Completed
Abnormal maternal serum screening tests	Trisomy 21	Low Risk		No Abnormalities Found	Normal			Follow-Up Completed
Abnormal maternal serum screening tests	Trisomy 21	Low Risk			Normal			Follow-Up Completed
Advanced maternal age				No Abnormalities Found	Normal			Follow-Up Completed
Pathological ultrasound findings				No Abnormalities Found	Normal			Follow-Up Completed
Advanced maternal age					Normal			Follow-Up Completed
Advanced maternal age					Normal			Follow-Up Completed
Other conditions considered by physicians					Normal		Full-Term Delivery，Abnormal	Follow-Up Completed
Advanced maternal age					Normal			Follow-Up Completed
Advanced maternal age					Normal			Follow-Up Completed
Other conditions considered by physicians	Trisomy 21	Low Risk			Normal			Follow-Up Completed
[truncated: 2,500 more rows]
